# Supplementary material for: Comparative Genomic and Phylogenetic Analysis of a Shiga Toxin Producing Shigella sonnei (STSS) Strain
Source: Front Cell Infect Microbiol. 2017 May 30;7:229. doi: 10.3389/fcimb.2017.00229 (PMC5447701; doi:10.3389/fcimb.2017.00229)
Supplement: Supplementary Table 1 — List of baits designed for genotype fingerprinting of S. sonnei. 121 nt bait sequences were designed for the 97 SNPs identified by Sangal et al. (2013). [file Table1.XLSX]

## Sheet: Sheet1
ID	Mazi_et_al_5SNP	Ss046.Pos	Ss046.Nucl	Sequence
thrA_G_A_2421	No	2421	A	TGGTATGGATGTGGCGCGTAAACTATTGATTCTCGCTCGTGAAACGGGACGTGAACTGGAACTGGCGGATATTGAAATTGAACCTGTGCTGCCCGCAGAGTTTAACGCCGAGGGTGATGTT
dnaJ_C_T_15471	No	15471	T	ACAGCCGCAGACCTGTCCGACCTGTCATGGTTCTGGTCAGGTGCAGATGCGCCAGGGATTTTTCGCTGTACAGCAGACCTGTCCACACTGTCAGGGCCGCGGTACGCTGATCAAAGATCCG
ribF_A_G_29002	No	29002	G	GGGGATGATTTCCGCTTTGGCGCTGGTCGTGAAGGCGATTTCTTGTTATTACAGAAAGCTGGCATGGAATACGGCTTCGATATCACTAGTACGCAAACTTTTTGCGAAGGTGGCGTGCGTA
caiT_C_T_50001	No	50001	T	ACCATCGCGTACTTCGCGGCAAGTGGACATCGCCAGGGTATAAGAGCAGGCGTTAACCAGTGTAACGGTGGCAATAAAGCAGAGGATGAAGAAGCCCCACATGGTGGCGGTGCTGAGTGGC
hepA_G_T_68449	No	68449	T	TCTCAATGGCGGTCAGTTCGTCGTCACGAATGTTCGGGTTCACTGCGCGCAGCGCTTCCATACGAGACAGCTCGGCAGACAGTTTTTCGTCGGCTTCGTTACGTGCGGCATCAATCAATGC
leuC_C_T_89301	No	89301	T	CCATAGTGGCGAAGGTTTTGCCCGGCTGACGTACCGGGCGACCGTGGGCGCGCAGACCATTGAACGCCTGCGGTGAGGTCACTTCATGCACCAGGTGGCGGTCGATATATAACAGCGGGGT
ftsZ_T_C_114878	No	114878	C	GATTCAAATCGGTAGCGGTATCACCAAAGGACTGGGCGCTGGCGCTAATCCAGAAGTTGGCCGCAATGCGGCTGATGAGGATCGCGATGCATTGCGTGCGGCGCTGGAAGGTGCAGACATG
gcd_G_A_148674	No	148674	A	GGGTCGGAGTAACGTAATCGCCTTTCGCAGCACCTTGCGGCACCGGTTTTTCCGGGGCCGAAACCACCAGTTCGCCATTGCGACGATCGAGCACAAAAATGTTGCCGGTTTTCGCCGGAGC
hrpB_G_A_176484	No	176484	A	GCTGGCGCATCCCGGCATTAACGGGAAAATTATCCTGCTGGAGCCGCGTCGTCTGGCGGCACGTAACGTCGCGCAACGGCTGGCGGAGCTGCTTAACGAAAAGCCAGGCGATACCGTTGGC
map_C_T_203959	No	203959	T	AGCCGCGACCAATACCGTGTCCGCAATATTCACGAACGACGGAGAAGCCTTCTGCTTCGATAAACTTCTGAATCGCCGCACCGATTTCGCGCAGGTTAATGCCTGGTTTGACCATGCGCAG
ldcC_C_T_226197	No	226197	T	TATCTGGCCACAAAACAGCGTTGATTTGCTGAAATTTATCGAACATAACCCTCGAATTTGTGGCGTGATTTTTGACTGGGATGAGTACAGTCTCGATTTATGCAGCGATATCAATCAACTT
yafE_T_C_248470	No	248470	C	CGTGAGCGCGGTGGTGGCGTATGACTTATCTGCCCACATGCTGGATGTCGTGGCACAAGCCGCCGAAGCCCGGCAACTGAAAAATATCACCACCCGCCAGGGATATGCCGCAAGTCTGCCA
SSON_023_T_C_259112	No	259112	C	GCCAGGGCTTCCTCCCGTTCTTTGGCAGAGAGTTTTTCAGAAAAGACGCCTGGCTGTGTGCTGTCACGCAGCACGGTCAGCGCCCGCTGCAAAGGCTGGTCGCCGCTGATAACCTGCTCCA
SSON_024_A_T_265476	No	265476	T	GGCACCACTTCCATACGCGCCAGCAGGGCAGGTTTGAAGAAGTCGGCCAGCACCGGATACTGTACTTCCTGCATGGTTTCCGGGTCATCGGCATGCTCGACTATTACCTGGTAGCCGAGGT
phoE_G_A_311959	No	311959	A	ACCAAAACGGATATAACTCTGGTCGCCATCTTTACTGGCGTTATCACTCATATAATGCATAGCTTTAACTTTGCCATAGACATCCAGTTTATTACCGTCTTTATTATATATTTCTGCAGCC
mhpT_C_T_360530	No	360530	T	CGGGATTTGTCGCGGGGTTGTTTGCGACAGGTGGGCAAAGCGTTTTGTATGCCCTGGCACTGTTGTTTTACAGTTCGCAGATCCGCGCAACAGGTGTGGGAACAGCCGTGGCGGTAGGGCG
sbcC_C_T_399248	No	399248	T	CCAGTTGCCCGCGCAGCGCCGCACCTTCTTCGCCGAGCTTTTTAACTTCGTTTTCCAGCGCCAGTAATCGAGACTGATTAACACCAGGCTCCAGCGCCTGATACGCCTCGACCGCCGGGTG
ribD_G_T_418633	No	418633	T	CGGGCGCTAAAGCTGGCGCAACGAGGACGTTTTACCACCCACCCCAACCCGAATGTCGGGTGCGTCATTGTCAAAGATGGCGAAATTGTCGGTGAAGGTTACCACCAACGAGCGGGTGAAC
ampG_T_C_441326	No	441326	C	CGCTGAGAGCAGGGCAAATTGAGTAGCGGAAAATGACTTATTACACAGCGTCATTAACAGCGCGACAAAGGCTGATGTGCCCATCCCGCCACAGAGGTTTTCGAAAAAGACGGCTGCGCCC
purE_C_T_524291	No	524291	T	CCAAAAGCGACTGGGCTACCATGCAGTTCGCCGCCGAAATCTTCGAAATCCTGAATGTCCTGCACCACGTTGAAGTGGTTTCTGCTCACCGCACCCCCGATAAACTGTTCAGCTTCGCCGA
ybdB_G_A_589107	No	589107	A	ATGACCCGTGACGGGCAGTGTGTGGTGGGTACGGAACTTAACGCCACCCATCATCGCCCGATGTCTGAAGGCAAGGTACGCGGCGTCTGCCAGCCGCTGCATCTTGGGCGGCAAAATCAGA
holA_C_T_632435	No	632435	T	AGCAGAGCACCTGATTTGCCGCGTCATCCAGTTCTAAGTTGAGCTGTTTTGCGCGCGCAGTAACCCAGCGGGGAAGCTGAGCCTGCTCCGGTGTCTGACAGGTCACCTGCACGCTGCGATT
ybfM_G_A_671294	No	671294	A	TTTGGTGCAGCAATTTATACGTCAAAGAGGATTAACCCATGCGTACGTTTAGTGGCAAACATAGTACGCTGGCGCTGGCTATCGCCGGTGTTACAGCAATGTCGGGCTTTATGGCAATGCC
sdhA_C_A_717928	No	717928	A	GAACAGGGCGCATTGCGCGATGCCAGCGAGTCTGATGTTGAAGCATCTCTGGATCGTCTGAACCGCTGGAACAATAATCGTAACGGTGAAGATCCGGTGGCGATTCGTAAAGCGCTGCAAG
moaA_C_T_806828	No	806828	T	GCGTGACGAGCTACTGCGTCGCGGCTGGATCCACCAATTACGTCAACGCAGCGACGGTCCTGCGCAAGTCTTTTGCCATCCAGATTACGCCGGAGAGATTGGCCTTATCATGCCGTATGAA
ybiT_T_G_846651	No	846651	G	AGTTGCTCCTGGCTGGAAACTGCGTGTGCTTCTGGCGCAGGCGCTGTTTGCTGATCCGGAGATTCTCCTGCTCGACGAACCGACCAACAACCTCGACATCGACACCATTCGCTGGCTGGAA
potI_T_G_894227	No	894227	G	GGTTTCGCGGATCAAATGGTTTTGCCTTTATGATCACCGCGCCGCTGGTGATGCCAGATGGCATCACGGGCTTGTCGCTGTTGTTATTATTCGTCGCGCTTGCTCATGCCATTGGCTGGCC
aspC_A_C_1002593	No	1002593	C	GTAGTGCGCCAGTGCCCCCCGGAGTCTGTGCCGTGCGAGCACGTTTGTCATTGATCAGGGCGCTACCTTTACCAAACAGCAGTTCCTGAGTGCAGCGACCAAATTCAGGGATGCCGTCAAT
uup_A_G_1029156	No	1029156	G	AAATTGCCCTGATTGGTCCGAATGGGTGCGGCAAAACCACGCTGCTGAAACTGATGCTCGGTCAGCTTCAAGCGGACAGCGGGCGTATTCACGTTGGCACCAAACTGGAAGTGGCTTATTT
torC_C_A_1078845	No	1078845	A	GCTTTACCAGCCTCGATAAACGTGAAGAACGCACCTTGTTGAAATATCTGCAAATGAATGCGTCTGACACCGCAGGTAAGGCTCACGGCGATAAGAAGGACGAAAAATAATGAACAATAAC
solA_A_T_1161257	No	1161257	T	ACGCTATAGCGGCCATCGGCCTGATACCAGGCAAATACTTTACGTACGGGCTGGACAGGCTGCTCCGGGAGCAGGTCTTTTACCCATGTTCCCGCGCAGACAATCGCTTTTTTCGCCTGAT
mviN_C_T_1170367	No	1170367	T	CGTTACGCTGATTTTAACGCAATTGATGAACCTGGCGTTTATTGGTCCGTTGAAACATGCTGGGCTGTCACTTTCTATTGGTCTGGCGGCGTGTCTGAATGCTTCGCTGCTTTACTGGCAG
ndh_C_T_1207951	No	1207951	T	AAAGTGAACATTGCGATTGTCGGCGGCGGCGCGACGGGTGTAGAACTCTCCGCTGAATTGTACAATGCGGTCAAGCAACTGCACAGCTACGGTTACAAAGGCCTGACCAACGAAGCCCTGA
pepT_C_T_1226437	No	1226437	T	CCCGGATGAAGAAGTGGGCAAAGGGGCGAAACATTTTGATGTTGATGCCTTCGATGCCCGTTGGGCTTACACTGTTGACGGTGGTGGCGTAGGCGAACTGGAGTTTGAAAACTTCAACGCC
nhaB_T_C_1257770	No	1257770	C	CTTCAAGATTTGCCGCCACCTCTTCACGGACGTGTTCCGCGCTGGTCATGCCGATGAATACCGCTTCGATAGCCAACAGACCACCGGGGAGCAGCGGGTAGCATTTCAGGGCCATCGCCAG
araH_C_T_1293871	No	1293871	T	GTCTTCTGTTTCTACATCGGGTTCTGGCGCACCTAAGTCGTCATTCAGCTTCGGGCGTATCTGGGATCAGTACGGCATGCTGGTGGTGTTTGCGGTGCTCTTTATCGCCTGTGCCATTTTT
cheR_C_T_1309258	No	1309258	T	CAGGAGATTTTGCGCCGCTTTGTTCCGCTCCTTAAACCCGACGGATTGCTGTTTGCGGGTTACTCTGAAAACTTTAGCCACCTTGAGCGCCGCTTCACGCTGCGTGGTCAGACGGTGTATG
yebK_C_T_1371287	No	1371287	T	CGGCTGAAGAGCCTAATCCGAAAAAGGCGATTTTTTTTGCCTGAGTGAGCAAGTCGACGGTGCGGTTGATGGCAGATTTATCCAGTGAATGACGGACATGATCAAGCGTTGCCATTGCGGA
proQ_T_C_1404517	No	1404517	C	CTGAACAGCAAGCGAAAAAACGCGAAGCTGCCGCAGCTGCTGGTGAGAAAGAAGACGCACCGCGCCGCGAACGCAAGCCACGTCCGACCACGCCACGCCGCAAAGAAGGCGCTGAACGTAA
ribE_C_A_1568884	No	1568884	A	CCACATGCTGGACGGCCTGGAAACAGGTGCTTCCGTGGCGCATAACGGTTGCTGCCTGACAGTGACGGAAATTAACGGCAACCATGTCAGTTTTGACCTGATGAAAGAAACGTTACGCATT
pntA_C_T_1637435	No	1637435	T	ACAAGTTCAAAGTATGGGCGCGGAATTCCTCGAGCTGGATTTTAAAGAGGAAGCGGGCAGTGGCGATGGCTATGCCAAAGTGATGTCGGACGCGTTCATTAAAGCGGAAATGGAACTCTTT
narZ_C_T_1753148	No	1753148	T	GATGCATAGCAACCGCGACTGGGAGGACAGCTATCGCCAGCGTTGGCAGTTCGACAAAATTGTGCGTTCCACCCACGGTGTTAACTGTACAGGCTCCTGTAGCTGGAAAATCTACGTTAAA
ydcG_A_C_1820172	No	1820172	C	TTAGTACCGCAGCTGAACATACTGGTCATCGGCGCAATGCCCAGCTGTTTAATGTCTTTGCGCGCATACAGGTGATTTTCCACATCCATAATCACCTGACTTTTCTCACAATGGATAGTGA
ycjG_A_G_1909537	No	1909537	G	ATGACAACTCTCATCAGCACAAATCGGCAACGGATGAATAAAATTCTCCAGCGCCGCATCGTCCTGCGCAGGAAGGGGTTGTTCAAGCATCGCAACGCCTAAATCCGCCAATAGCTGGCAA
ribA_G_A_1960925	No	1960925	A	AATATTGTTGAACGCGTACCATTGATTGTAGGTCGTAACCCCAATAACGAACATTATCTCGATACCAAAGCCGAGAAAATGGGTCATTTGCTGAACAAATAACCCTCTCGCATTGTGGAAT
SSON_201_T_C_2108273	No	2108273	C	GTAGTTATTACTGTCTACCGGAACACTGACGGTAACCTGCGGTTCAGTATTGCTGGCGTGCTCCGGTTGCGAAGTAAACCAGCGTACCGCGCGGTGACGATTTTCTCGTTGCGAATGGCCG
cpsG_A_C_2194265	No	2194265	C	TGCGATCCACCGCCAGCGCCTCGCGGCTAAAATGCTGTTCCACGCGGTTAATCGCCTCAACGGGTTGCGCCAGTTTGCTGTTGATCTCACCGCTTGCCGGAAACGCTGCCATCCGGTCGCG
asmA_T_A_2212204	No	2212204	A	ACGCCTGATGCGACGCTTTACGCGTCTTATCAGGCCTACAGGACTGGTCACCTGGTAACCAACATCTTCTCCAGCAACTTCTTCACATCCTTGCCATTGCGGGAATCTTTATTCCGCTCGG
gatC_G_A_2244477	No	2244477	A	CAGCAGCATAACTGCCGCCGTTTTTACCGCCAGCTGCAATACACCTTTGACATCGTAACCGGCGAGGATGCCGATAATCAGCCCCATCACAAAACCCACGGTGACAGGCTCGCCAAATGGA
ccmF_C_T_2367944	No	2367944	T	AGTTCGGGCCAGTCACCTCTTTGACATCACGGAAGGTGAAGCGATATTCATGAATATCGATGCTATCGCCGGACTTCATGCGCACATCACGCTCAACGCTATAGTTCTGGCTAAAAGCAAT
gyrA_G_A_2411350	No	2411350	A	ACCAGCATGTAACGCAGCGAGAATGGCTGCGCCATACGGACGATCGTGTCATAAACCGCCAAGTCACCATGGGGATGGTATTTACCGATTACGTCACCAACGACACGGGCAGATTTTTTAT
menF_A_G_2455693	Yes	2455693	G	CTGGTTTTTATCATCCGCCATCAGCCACTCACCTAACTGCTGCGCCTGCTTATCATCAGGGTGATTTGCTACCGTTCCCGCCAGCGCTTCAGTACGCAGCGCTTTGTCACGCCGCCGCCAT
dedA_C_T_2506246	No	2506246	T	GATTTTCGAATCCGGGTTACTGAACAGTTTGTCACCAAATAACCGTCCAATGGTATAGTTCACTGCATCACCGACAATAGCGGCAATCAACATAAGCACCACCATCATATGGACATTGAGA
narQ_T_C_2689009	No	2689009	C	GACGTTACTGAAGCGTTCGATACCGGAAGATAACGCCACCGCACAAAGTATCATGGCCGACTTTTCCCAGGCGTTGAATGATGCTTATCGGCAGTTACGCGAGCTGTTGACTACTTTCCGC
fdx_G_A_2760031	Yes	2760031	A	CTCACGCGCATGGTTGATAGTGTAACGCGGGATTTCGACTACTAAATCTTCGTCGGTAACACGTGCCTGGCAGCTTAAACGGCTTTCGGGCTCCAGTCCCCAGGCTTTGTCCAGCATGTCG
hcaT_C_T_2769978	No	2769978	T	TTCGGGCGCAAAAACATTGCCGGAAGCGCCACCAGCGCCATTACCCAGAACACGCCGTGGCCCAGATATTGATACAGGAAACCGGCGAAAACGGTCATGATAGCGATACTGCCGCCCATCG
lepB_G_A_2850203	No	2850203	A	CGTACAATCAATACGATAGCCAGCACCGGAAAAACAGAAGCTCCGGTTTCCAGCCAGCCAAGCTTCGGTGCAACCTTTTTCAACGTTGCTTTATCCAGTGAGTCACCGGCAGCCGCCTGCG
pheA_A_G_2906672	No	2906672	G	CAATCTGATTATGACCCGTCTGGAATCACGCCCGATTCACGGTAATCCATGGGAAGAGATGTTTTATCTGGATATTCAGGCCAATCTTGAATCAGCGGAAATGCAAAAAGCATTGAAAGAG
nrdF_C_T_2965505	No	2965505	T	GGAAGTGAATCCGGCAATCCTCGCCGCGCTTTCGCCGAATGCCGATGAAAATCACGATTTTTTTTCCGGTTCAGGCTCCTCTTATGTGATGGGGAAAGCGGTTGAAACAGAAGATGAAGAC
emrA_T_C_2973337	Yes	2973337	C	CTGGCTGGCGCTGGAGCGTACCCGTATTGTCAGTCCGATGACCGGTTATGTCTCCCGCCGCGCGGTACAGCCTGGGGCGCAAATTAGCCCAACGACGCCGCTGATGGCGGTCGTTCCAGCC
pcm_A_C_3033131	No	3033131	C	CGGCACGGCGGCAAGTGCATTCAGCACCTGCTCATCCTGAATACCTTGCGCACGTAATTGCTCCAGAAGTGCTTGTACGCGTCTGCTTACCATTGCGTGCCAACTCCCACGCTGTTTAACC
fucP_T_A_3104535	No	3104535	A	AAATCTTGCGCAAACATTTAACTCGTTTGGCGCAATTATCGCGGTTGTCTTTGGGCAAAGACTTATTTTGTCTAACGTGCCACATCAATCGCAAGACGTTCTCGATAAAATGTCTCCAGAG
aas_C_T_3146300	No	3146300	T	GCTGCCAAGTAATGGCATCTGTTTCAGATAGCGAATATCGCGCGGTACAGCAAGCTCCGGTACGCCGTGCTCGCGGGCATACTGTTGCAACTTATCGCGCGTCAGTTCGTTATCTGTGGTG
kduD_T_C_3155111	Yes	3155111	C	CGCTTTTTGATGCGGTATAAGAAGGCACACGGATCCCGCCCTGGAAGGAGAGCATTGACGTGATATTGATAATCTTGCCGCCATTGCGTTGCGCGATAAAGTGTTTCGCCGCTGCCTGAGA
gshB_C_A_3264171	No	3264171	A	ATTTTCCGCGTGAAAGAAGGCGATCCAAACCTCGGCGTGATTGCCGAAACCCTGACTGAGAATGGCACTCGCTACTGCATGGCACAAAATTACCTGCCAGCCATTAAAGATGGCGACAAAC
qseB_C_T_3324319	No	3324319	T	GGAGGCTCTGATGCGCCGAACCAACGGCCAGGCCAGCAACGAGCTGCGCCACGGTAACGTTATGCTCGACCCCGGCAAACGTATCGCCACGCTGGCTGGCGAACCCTTAACACTGAAACCA
ebgA_A_C_3381578	No	3381578	C	CTGACTCGCGGCGAGTTGAAAGTCGAAAATAAACTGTGGTTTACCACGCTTGATGACTACCCCCTGCACGCAGAGGTGCGCGCCGAAGGTGAAACGCTCGCGACGCAGCAGATTAAACTGC
sigA_A_C_3390090	No	3390090	C	AAACTCAAGACCGAAGCGAAGATTATCGCGAATTTCGGCGTTGAGACCAACATTCATGAGAATACGACCGTCTTTTTCACCTTTGATACGTTTCTCACCGGACGCATCACGCAGTACGGTT
mutY_G_T_3411440	No	3411440	T	CTTCATCTTCGTGCTGTAACAGCAAAAAGTAGCCGGTGCGCTCCGGCAGCGTCTGTTTCGTTTTTTTGCCCGGATAAAGCGACCAGCTATTATTGGCGGCGGCAATACATCCGTTTTGTAG
tdcA_C_T_3451312	No	3451312	T	AAACTCGGACTCGAACAGCGGCTCAACATGTAAATCCTGAAGCTTCATTTCTGCACTTAATGTACCAATCGCAAAATCCAGTCGACCGTCGCGGATTGCCGGTAAGAACGAAGACAGTTGC
rplU_A_G_3512261	No	3512261	G	TCTCCTCAGGTCTTAGGCGCTGATGCCAGTAATTTTCACATCAGTGAACCACTGACGATGGCCGTGCTGCTTACGATAGTGTTTACGACGACGAAACTTAACGATTTTAACTTTCTCGCCA
accC_A_G_3579359	No	3579359	G	ACATGGAGAAATACCTGGAAAATCCTCGCCACGTCGAGATTCAGGTACTGGCTGACGGTCGGGGCAACGCTATCTATCTGGCGGAACGTGACTGCTCCATGCAGCGCCGCCACCAGAAAGT
gntT_G_A_3710298	No	3710298	A	CAGACTGCGGTGGCGCACAACGTATCGCCACCACGCTGATTGCCAAATTTGGTAAAAAGCACATCCAGTGGGCGGTGGTGTTAACCGGTTTTACCGTTGGTTTTGCCCTGTTCTATGAAGT
ilvB_C_T_3794119	No	3794119	T	TTGCGAACGGTGAGCTCCAGAATTACGTTGTCATGAGTTGTGTTTTGCATGGCTTATTCCCCCACCATTTCAGTATTCGCCGCACCTGGCGGCACCATCGGGTAAACTTTTTCTTCGGCAT
gyrB_G_A_3819492	No	3819492	A	CGGCGGCTGAGCGATGTAGACGTGACCGCGTTCAACGATTTCCGGCATCTGACGATAGAAAAAGGTCAACAGCAGCGTACGAATGTGCGAGCCGTCGACGTCCGCATCGGTCATGATGATG
ftsX_C_T_3878403	No	3878403	T	GCCACCCAGCCAATCATCGAGCATACCAGCAGCAATAGCAGGCATTCATCGAACGATAAATCATTGATATCAAACTTCGTTCCGAAAACCTGTGCCACTTCCGCAACCGCCGATGACAATC
prlC_C_A_3915451	No	3915451	A	TACGCTCTTTAGCGGTGATGCCGTAAATACGTTTCACCACTTCAAACAGGCCGTTAACCGATTTGTTTTCCGGGAAGTACGGACGCAGCTGCTCGTCGCTGATGCTGTAGAGGTGCTGTTT
rfaC_G_A_3968971	No	3968971	A	CAAGGAGGCTGATTTTATTTCAAAATTATCTATTAAGGGGTTGTAATTTAAATCATAGCAACGTTTTCTTCAATGAATCGCTTAACAGCATTTGCTGTCAATTGAGACAACTCATTCCCCG
SSON_380_C_G_3992037	No	3992037	G	TTGTAGGTTGGTGCTGTAACAGTACCGTCATCAACATCTACTGCAGCCCCTCCTCCAAGCCTTTTTGCTACCGAGTCGCTAATGGCATAAAGCTGTGAACCATTAATGGCATCGTAACTGT
yhjG_G_A_4074105	No	4074105	A	AAAAATGCTGACCTGCGCCTGCAACCGCTGAAATTTGGCATGGCGGGCGGCAGCATTGCGACGAATATTCATCTGGAAGGCGATAAAAAGCCGATGCAGGGGCGGGCAGATATTCAGGCTC
phoU_C_T_4127563	No	4127563	T	TATTTCCGGCCAGTTCAACGCCGAACTGGAAAGTATCCGCACGCAGGTGATGACCATGGGTGGCATGGTGGAGCAGCAGCTTTCTGATGCAATCACCGCGATGCATAACCAGGACAGCGAT
uvrD_C_T_4208221	No	4208221	T	CCTCTATTGCGCTTTTAACGAACTCGACGAAGCGCGTTTTGTGGTTAACCGCATCAAAACTTGGCAGGACAACGGCGGGGCGCTTGCCGAGTGCGCCATTCTCTACCGCAGTAACGCCCAG
glnA_G_A_4274140	No	4274140	A	GTGCGCTACGTTGTGCACAACATATTTGTAGATCTGAATTTCGTCAGCTTTTTTGGTCATAGTATTGAAGCGGGTAGCCACTTCGTTCTGACCAGCAGTCGCTACTTCGTGGTGATGGGCT
fdoG_C_T_4297161	No	4297161	T	AGCAGCCACAGGAGGTTGTACCGTCATCGCGCAATTGGGCGAACGAGCTAAGTTGTTGGCCTTTCTTGACGATAACCGCACCGGTTGCCGGATCGGTAATATCGGCCAGCGCCTTACCGTT
rhaA_G_A_4309840	No	4309840	A	GCCTGTTCCAGATCGGCTCGTAGCTCACTGGCATTACGCGCTTTGCCCGGATAATTACCAATAGCCTGAATCCCACCGGTCAGCGAACCTTCCGGGTTTTCAAAACCGGAAACATCATCGC
btuB_G_T_4383580	No	4383580	T	GCAATAGTTATCAGAACTATGATGTCTCTACGCAGCAACAACTGGGGGATAAGACACGGGTAACGCTGTTGGGCGATTATGCCCATACTCATGGTTATGATGTTGTTGCCTATGGTAATAC
purH_A_G_4424328	No	4424328	G	CAATACCGTCGCGGAACGGGAAGAACGCGTCAGAAGCCATCGAGGAACCTTTCACTTCCAGGCCTTCATCGGCAGCTTTAATACCGGCGATTTTCGCGGAGTACACGCGGCTCATCTGGCC
pgi_C_T_4456322	No	4456322	T	CACCACGCCTGCCGAGAAAAACCTGCCTGTCCTGCTGGCGCTGATTGGCATCTGGTACAATAATTTCTTTGGTGCGGAAACTGAAGCGATTCTGCCGTATGACCAGTATATGCACCGTTTC
uvrA_C_T_4496480	No	4496480	T	GACTGGCAGCGTGAGCGTCACGTCCTTCAGGTTGTTGCCGCGTGCACCTGTCAGCTTCAGCACTTTTTCTGGATTCGCCGGAACGCGTTTCTTCGGCACTTCAATCTTGCGTTTACCGCTC
nrfE_G_A_4518589	No	4518589	A	TTGCGCAGTGCTACTGATCGTGCTGGTGGGAACGCTTTATCCGATGATTTACGGTCTGCTAGGCTGGGGACGCCTCTCCGTTGGCGCGCCGTATTTTAACCGCGCGACGTTACCGTTTGGT
dcuA_T_C_4591209	No	4591209	C	GGAAGGATGTTAGTCGGCGGGAAAGAAAGCGGGGCGTGAACGCCCCGCGATTGGTCATTACAGCATGAAGCTACCCAGCACGAAGCCGAAGCAAACGGCCAGGGCAACACCCAGAGTACCC
pmbA_C_T_4685681	No	4685681	T	AGGTAATTTAAAAGATATGTGGCGCAATATTGTCACCGTCGGTAACGATATTGAAACACGCAGTAATATACAGTGTGGTTCTGTGCTGTTGCCGGAGATGAAAATCGCCGGACAGTAAAAA
treC_A_T_4690111	No	4690111	T	GGGTTGGTCATGCCAATCTCTTCGCCCTGGTAGATATACGGCGTTCCCTGCATGCCATGCTGCACCATCGCCAGCATTTTTGCCGCAGGCACGCGGTATTCACCTTCATCACCAAAGCGAG
fecA_C_T_4736125	No	4736125	T	CGCCCACGCTCTGCGGTCCGTAACGCACCGCACCACCACCGCGTACCACGTCAATGGCATTCATGTTGCCGAGCGAAACGGGAGCCAGTGAAAGCTGCGGCTGACCGTAAGGGGCGAAGGG
rsmC_A_G_4792053	No	4792053	G	AGTAAATTCATCAACTGGAACTGGGCTTCCGGTTTGTTCTTCGGCCAGTAGTAAATCAGCGTATCGCAATCTGCGACGTCATCCACCGTGGCGACCAGACTGAAACGGGCGTTATCCCCCA
deoA_G_A_4803842	Yes	4803842	A	GGCGAAAGATGACGCCGAAGCGCGCGCGAAATTGCAAGCAGTGCTGGACAACGGTAAAGCGGCAGAAGTCTTTGGTCGTATGGTAGCGGCACAAAAAGGCCCAACCGACTTCGTTGAGAAC
gpmB_A_G_4817676	No	4817676	G	CTGCGGCTGTGACATCATCTTTGATTCTCGCCTGCGTGAATTAAACATGGGTGTGCTGGAGAAAAGACATATCGATTCTCTGACCGAAGAAGAAGAGAACTGGCGTCGGCAGCTGGTCAAT
