# Supplementary material for: Comparative Genomic and Phylogenetic Analysis of a Shiga Toxin Producing Shigella sonnei (STSS) Strain
Source: Front Cell Infect Microbiol. 2017 May 30;7:229. doi: 10.3389/fcimb.2017.00229 (PMC5447701; doi:10.3389/fcimb.2017.00229)
Supplement: Supplementary Table 2 — List of S. sonnei strains with whole genomes available with their 97SNP profiles. The profiles for the 97 SNPs identified by Sangal et al. (2013) are indicated in the second column. The 5 SNP profiles according to Mazi et al. (2015) and the classifications based on these two profiles are listed in separate columns. Only strains with at least scaffold level assembly were included in the profiling. [file Table2.XLSX]

## Sheet: Sheet1
File	SNP97.Seq	Representative	SNP5.Seq	snp5.Class	Literature.Class	Organism.Name	Strain	BioSample	BioProject	Assembly	Assembly.Level	RefSeq.FTP	GenBank.FTP
GCF_001261215	CACCTCTCCCCCCGCACCGCCCTCGGAACGGCGCGCCCGCCACCGCTCCCCGACCGGCTCTCCCGCGGGTCGGGCAAATATCCGCAGTCTGGTGCCG	Shigella sonnei str. Sh74369 (Class I, n=2)	CGCGA	ClassI	I	Shigella sonnei	Sh74369	SAMEA954728	PRJEB2128	GCA_001261215.1	Scaffold	ftp://ftp.ncbi.nlm.nih.gov/genomes/all/GCF_001261215.1_5008_7_11	ftp://ftp.ncbi.nlm.nih.gov/genomes/all/GCA_001261215.1_5008_7_11
GCF_001688075	CACCTCTCCCCCCGCACCGCCCTCGGAACGGCGCGCCCGCCACCGCTCCCCGACCGGCTCTCCCGCGGGTCGGGCAAATATCCGCAGTCTGGTGCCG	Shigella sonnei str. Sh74369 (Class I, n=2)	CGCGA	ClassI	I	Shigella sonnei	CDPH_C97	SAMN04440978	PRJNA300887	GCA_001688075.1	Scaffold	ftp://ftp.ncbi.nlm.nih.gov/genomes/all/GCF_001688075.1_ASM168807v1	ftp://ftp.ncbi.nlm.nih.gov/genomes/all/GCA_001688075.1_ASM168807v1
GCF_001259615	CACCTCTCCCCCCGCACCGCCCTCGGAACGGCGCGCCCGCCACCGCTCCCCGACCGGCTCTCCCGCGGGTCGGGCACATATCCGCAGTCTGGTGCCG	Shigella sonnei str. Sh5827 (Class I, n=1)	CGCGA	ClassI	I	Shigella sonnei	Sh5827	SAMEA954815	PRJEB2128	GCA_001259615.1	Scaffold	ftp://ftp.ncbi.nlm.nih.gov/genomes/all/GCF_001259615.1_5236_8_6	ftp://ftp.ncbi.nlm.nih.gov/genomes/all/GCA_001259615.1_5236_8_6
GCF_001258795	CACCTCTCCCCCCGCACCGCCCTCGGAACGGCGCGCTCGCCACCGCTCCCCGACCGGCCCTCCCGCGGGTCGGGCACATATCCGCAGCCTGGTGCCG	Shigella sonnei str. Sh259 (Class I, n=1)	TGCGA	unknown	I	Shigella sonnei	Sh259	SAMEA954706	PRJEB2128	GCA_001258795.1	Scaffold	ftp://ftp.ncbi.nlm.nih.gov/genomes/all/GCF_001258795.1_5236_6_2	ftp://ftp.ncbi.nlm.nih.gov/genomes/all/GCA_001258795.1_5236_6_2
GCF_000268045	CACTTCTCCCCCCACACCGCCCTCGGAACGGCGCGTTTGCCACCGCTCCCCGACCGGCCCTCCCGCGGATCGGGTAAACATCCGAAGCCTGATGCCG	Shigella sonnei str. 3226-85 (Class II, n=8)	TACGA	ClassII	NA	Shigella sonnei 3226-85	3226-85	SAMN00210757	PRJNA49105	GCA_000268045.1	Contig	ftp://ftp.ncbi.nlm.nih.gov/genomes/all/GCF_000268045.1_ASM26804v1	ftp://ftp.ncbi.nlm.nih.gov/genomes/all/GCA_000268045.1_ASM26804v1
GCF_001248965	CACTTCTCCCCCCACACCGCCCTCGGAACGGCGCGTTTGCCACCGCTCCCCGACCGGCCCTCCCGCGGATCGGGTAAACATCCGAAGCCTGATGCCG	Shigella sonnei str. 3226-85 (Class II, n=8)	TACGA	ClassII	NA	Shigella sonnei	19911483	SAMEA954595	PRJEB2128	GCA_001248965.1	Scaffold	ftp://ftp.ncbi.nlm.nih.gov/genomes/all/GCF_001248965.1_5417_1_11	ftp://ftp.ncbi.nlm.nih.gov/genomes/all/GCA_001248965.1_5417_1_11
GCF_001249045	CACTTCTCCCCCCACACCGCCCTCGGAACGGCGCGTTTGCCACCGCTCCCCGACCGGCCCTCCCGCGGATCGGGTAAACATCCGAAGCCTGATGCCG	Shigella sonnei str. 3226-85 (Class II, n=8)	TACGA	ClassII	II	Shigella sonnei	Sh54190	SAMEA954690	PRJEB2128	GCA_001249045.1	Scaffold	ftp://ftp.ncbi.nlm.nih.gov/genomes/all/GCF_001249045.1_5236_5_8	ftp://ftp.ncbi.nlm.nih.gov/genomes/all/GCA_001249045.1_5236_5_8
GCF_001249915	CACTTCTCCCCCCACACCGCCCTCGGAACGGCGCGTTTGCCACCGCTCCCCGACCGGCCCTCCCGCGGATCGGGTAAACATCCGAAGCCTGATGCCG	Shigella sonnei str. 3226-85 (Class II, n=8)	TACGA	ClassII	II	Shigella sonnei	Sh1166	SAMEA954704	PRJEB2128	GCA_001249915.1	Scaffold	ftp://ftp.ncbi.nlm.nih.gov/genomes/all/GCF_001249915.1_5236_6_8	ftp://ftp.ncbi.nlm.nih.gov/genomes/all/GCA_001249915.1_5236_6_8
GCF_001255275	CACTTCTCCCCCCACACCGCCCTCGGAACGGCGCGTTTGCCACCGCTCCCCGACCGGCCCTCCCGCGGATCGGGTAAACATCCGAAGCCTGATGCCG	Shigella sonnei str. 3226-85 (Class II, n=8)	TACGA	ClassII	II	Shigella sonnei	19910761	SAMEA954626	PRJEB2128	GCA_001255275.1	Scaffold	ftp://ftp.ncbi.nlm.nih.gov/genomes/all/GCF_001255275.1_5417_1_2	ftp://ftp.ncbi.nlm.nih.gov/genomes/all/GCA_001255275.1_5417_1_2
GCF_001259815	CACTTCTCCCCCCACACCGCCCTCGGAACGGCGCGTTTGCCACCGCTCCCCGACCGGCCCTCCCGCGGATCGGGTAAACATCCGAAGCCTGATGCCG	Shigella sonnei str. 3226-85 (Class II, n=8)	TACGA	ClassII	II	Shigella sonnei	Sh54178	SAMEA954725	PRJEB2128	GCA_001259815.1	Scaffold	ftp://ftp.ncbi.nlm.nih.gov/genomes/all/GCF_001259815.1_5236_5_3	ftp://ftp.ncbi.nlm.nih.gov/genomes/all/GCA_001259815.1_5236_5_3
GCF_001260535	CACTTCTCCCCCCACACCGCCCTCGGAACGGCGCGTTTGCCACCGCTCCCCGACCGGCCCTCCCGCGGATCGGGTAAACATCCGAAGCCTGATGCCG	Shigella sonnei str. 3226-85 (Class II, n=8)	TACGA	ClassII	NA	Shigella sonnei	19920319	SAMEA954594	PRJEB2128	GCA_001260535.1	Scaffold	ftp://ftp.ncbi.nlm.nih.gov/genomes/all/GCF_001260535.1_5417_1_12	ftp://ftp.ncbi.nlm.nih.gov/genomes/all/GCA_001260535.1_5417_1_12
GCF_001689215	CACTTCTCCCCCCACACCGCCCTCGGAACGGCGCGTTTGCCACCGCTCCCCGACCGGCCCTCCCGCGGATCGGGTAAACATCCGAAGCCTGATGCCG	Shigella sonnei str. 3226-85 (Class II, n=8)	TACGA	ClassII	II	Shigella sonnei	CDPH_C82	SAMN04440972	PRJNA300887	GCA_001689215.1	Scaffold	ftp://ftp.ncbi.nlm.nih.gov/genomes/all/GCF_001689215.1_ASM168921v1	ftp://ftp.ncbi.nlm.nih.gov/genomes/all/GCA_001689215.1_ASM168921v1
GCF_001688055	CACTTCTCCCCCTACACCGCCCTCGGAACAGCGCGTTTGCCACCGCTCCCCGACCGGCCCTCCCGCGGATCGGGTAATCATGCGAAGCCTGATGCCG	Shigella sonnei str. CDPH_C80 (Class II, n=1)	TACGA	ClassII	II	Shigella sonnei	CDPH_C80	SAMN04440970	PRJNA300887	GCA_001688055.1	Scaffold	ftp://ftp.ncbi.nlm.nih.gov/genomes/all/GCF_001688055.1_ASM168805v1	ftp://ftp.ncbi.nlm.nih.gov/genomes/all/GCA_001688055.1_ASM168805v1
GCF_000281815	CACTTCTCCCCCTACACCGCCCTCGGAACGGCGCGTTTGCCACCGCTCCCCGACCGGCCCTCCCGCGGATCGGGTAATCATGCGAAGCCTGATGCCG	Shigella sonnei str. 53G (Class II, n=6)	TACGA	ClassII	NA	Shigella sonnei str. Moseley	Moseley	SAMN00017655	PRJNA48261	GCA_000281815.1	Contig	ftp://ftp.ncbi.nlm.nih.gov/genomes/all/GCF_000281815.1_ASM28181v1	ftp://ftp.ncbi.nlm.nih.gov/genomes/all/GCA_000281815.1_ASM28181v1
GCF_000283715	CACTTCTCCCCCTACACCGCCCTCGGAACGGCGCGTTTGCCACCGCTCCCCGACCGGCCCTCCCGCGGATCGGGTAATCATGCGAAGCCTGATGCCG	Shigella sonnei str. 53G (Class II, n=6)	TACGA	ClassII	II	Shigella sonnei 53G	53G	SAMEA2272161	PRJEA78129	GCA_000283715.1	Complete Genome	ftp://ftp.ncbi.nlm.nih.gov/genomes/all/GCF_000283715.1_ASM28371v1	ftp://ftp.ncbi.nlm.nih.gov/genomes/all/GCA_000283715.1_ASM28371v1
GCF_001260135	CACTTCTCCCCCTACACCGCCCTCGGAACGGCGCGTTTGCCACCGCTCCCCGACCGGCCCTCCCGCGGATCGGGTAATCATGCGAAGCCTGATGCCG	Shigella sonnei str. 53G (Class II, n=6)	TACGA	ClassII	II	Shigella sonnei	Sh9810267	SAMEA954809	PRJEB2128	GCA_001260135.1	Scaffold	ftp://ftp.ncbi.nlm.nih.gov/genomes/all/GCF_001260135.1_5236_8_3	ftp://ftp.ncbi.nlm.nih.gov/genomes/all/GCA_001260135.1_5236_8_3
GCF_001260795	CACTTCTCCCCCTACACCGCCCTCGGAACGGCGCGTTTGCCACCGCTCCCCGACCGGCCCTCCCGCGGATCGGGTAATCATGCGAAGCCTGATGCCG	Shigella sonnei str. 53G (Class II, n=6)	TACGA	ClassII	II	Shigella sonnei	Sh66470	SAMEA954619	PRJEB2128	GCA_001260795.1	Scaffold	ftp://ftp.ncbi.nlm.nih.gov/genomes/all/GCF_001260795.1_5008_7_10	ftp://ftp.ncbi.nlm.nih.gov/genomes/all/GCA_001260795.1_5008_7_10
GCF_001261015	CACTTCTCCCCCTACACCGCCCTCGGAACGGCGCGTTTGCCACCGCTCCCCGACCGGCCCTCCCGCGGATCGGGTAATCATGCGAAGCCTGATGCCG	Shigella sonnei str. 53G (Class II, n=6)	TACGA	ClassII	II	Shigella sonnei	ShIB2493	SAMEA954568	PRJEB2128	GCA_001261015.1	Scaffold	ftp://ftp.ncbi.nlm.nih.gov/genomes/all/GCF_001261015.1_5236_3_5	ftp://ftp.ncbi.nlm.nih.gov/genomes/all/GCA_001261015.1_5236_3_5
GCF_001689225	CACTTCTCCCCCTACACCGCCCTCGGAACGGCGCGTTTGCCACCGCTCCCCGACCGGCCCTCCCGCGGATCGGGTAATCATGCGAAGCCTGATGCCG	Shigella sonnei str. 53G (Class II, n=6)	TACGA	ClassII	II	Shigella sonnei	CDPH_C88	SAMN04440975	PRJNA300887	GCA_001689225.1	Scaffold	ftp://ftp.ncbi.nlm.nih.gov/genomes/all/GCF_001689225.1_ASM168922v1	ftp://ftp.ncbi.nlm.nih.gov/genomes/all/GCA_001689225.1_ASM168922v1
GCF_001252035	CGTCTAGCTTATCGCCTCGTTTAGGGGGAGACGTACTTATTATTTTTTCCTGCCCGATCCGATTACAAGGCAAGCAAACTTCTACAACTTAGTACCA	Shigella sonnei str. 20003593 (Class IIIa, n=6)	TGTGA	ClassIIIa	NA	Shigella sonnei	20003593	SAMEA954596	PRJEB2128	GCA_001252035.1	Scaffold	ftp://ftp.ncbi.nlm.nih.gov/genomes/all/GCF_001252035.1_5417_2_2	ftp://ftp.ncbi.nlm.nih.gov/genomes/all/GCA_001252035.1_5417_2_2
GCF_001252535	CGTCTAGCTTATCGCCTCGTTTAGGGGGAGACGTACTTATTATTTTTTCCTGCCCGATCCGATTACAAGGCAAGCAAACTTCTACAACTTAGTACCA	Shigella sonnei str. 20003593 (Class IIIa, n=6)	TGTGA	ClassIIIa	NA	Shigella sonnei	19984123	SAMEA954581	PRJEB2128	GCA_001252535.1	Scaffold	ftp://ftp.ncbi.nlm.nih.gov/genomes/all/GCF_001252535.1_5417_2_5	ftp://ftp.ncbi.nlm.nih.gov/genomes/all/GCA_001252535.1_5417_2_5
GCF_001255095	CGTCTAGCTTATCGCCTCGTTTAGGGGGAGACGTACTTATTATTTTTTCCTGCCCGATCCGATTACAAGGCAAGCAAACTTCTACAACTTAGTACCA	Shigella sonnei str. 20003593 (Class IIIa, n=6)	TGTGA	ClassIIIa	NA	Shigella sonnei	sh07-2224	SAMEA1027706	PRJEB2460	GCA_001255095.1	Scaffold	ftp://ftp.ncbi.nlm.nih.gov/genomes/all/GCF_001255095.1_6350_1_13	ftp://ftp.ncbi.nlm.nih.gov/genomes/all/GCA_001255095.1_6350_1_13
GCF_001687965	CGTCTAGCTTATCGCCTCGTTTAGGGGGAGACGTACTTATTATTTTTTCCTGCCCGATCCGATTACAAGGCAAGCAAACTTCTACAACTTAGTACCA	Shigella sonnei str. 20003593 (Class IIIa, n=6)	TGTGA	ClassIIIa	III	Shigella sonnei	CDPH_C81	SAMN04440971	PRJNA300887	GCA_001687965.1	Scaffold	ftp://ftp.ncbi.nlm.nih.gov/genomes/all/GCF_001687965.1_ASM168796v1	ftp://ftp.ncbi.nlm.nih.gov/genomes/all/GCA_001687965.1_ASM168796v1
GCF_001688115	CGTCTAGCTTATCGCCTCGTTTAGGGGGAGACGTACTTATTATTTTTTCCTGCCCGATCCGATTACAAGGCAAGCAAACTTCTACAACTTAGTACCA	Shigella sonnei str. 20003593 (Class IIIa, n=6)	TGTGA	ClassIIIa	III	Shigella sonnei	CDPH_C99	SAMN04440980	PRJNA300887	GCA_001688115.1	Contig	ftp://ftp.ncbi.nlm.nih.gov/genomes/all/GCF_001688115.1_ASM168811v1	ftp://ftp.ncbi.nlm.nih.gov/genomes/all/GCA_001688115.1_ASM168811v1
GCF_001688895	CGTCTAGCTTATCGCCTCGTTTAGGGGGAGACGTACTTATTATTTTTTCCTGCCCGATCCGATTACAAGGCAAGCAAACTTCTACAACTTAGTACCA	Shigella sonnei str. 20003593 (Class IIIa, n=6)	TGTGA	ClassIIIa	III	Shigella sonnei	CDPH_C85	SAMN04440974	PRJNA300887	GCA_001688895.1	Contig	ftp://ftp.ncbi.nlm.nih.gov/genomes/all/GCF_001688895.1_ASM168889v1	ftp://ftp.ncbi.nlm.nih.gov/genomes/all/GCA_001688895.1_ASM168889v1
GCF_001255135	CGTCTAGCTTATCGCCTCGTTTAGGGGGAGACTTACTTATTATTTTTTCCTGCCCGATCCGATTACAAGGCAAGCAAACTTCTACAACTTAGGACCA	Shigella sonnei str. Sh54210 (Class IIIa, n=1)	TGTGA	ClassIIIa	IIIa	Shigella sonnei	Sh54210	SAMEA954583	PRJEB2128	GCA_001255135.1	Scaffold	ftp://ftp.ncbi.nlm.nih.gov/genomes/all/GCF_001255135.1_5236_5_9	ftp://ftp.ncbi.nlm.nih.gov/genomes/all/GCA_001255135.1_5236_5_9
GCF_000092525	TGCCACTTTTCCCGTCCCATTCAGAAAGAAACTTACTTATTGTTTTCTTCTACTTGATCTGACTGTAAGTAGGGCAATCTCCTACTGCTCAAGGCTA	Shigella sonnei str. Ss046 (Class III, n=1)	TGCAG	unknown	III	Shigella sonnei Ss046	Ss046	SAMN02603602	PRJNA13151	GCA_000092525.1	Complete Genome	ftp://ftp.ncbi.nlm.nih.gov/genomes/all/GCF_000092525.1_ASM9252v1	ftp://ftp.ncbi.nlm.nih.gov/genomes/all/GCA_000092525.1_ASM9252v1
GCF_000815925	TGTCAAGTTTATCGTCTCATTTAGAAGGAAACTTACTTATTGTTTTCTTTTACTTAATCTGATTATAAGGAAAACCAACTCCTACTACTCAGGAATA	Shigella sonnei str. FORC_011 (Class IIIc, n=5)	TGTAG	ClassIIIc	NA	Shigella sonnei 09-4962	09-4962	SAMN03276478	PRJNA171091	GCA_000815925.1	Contig	ftp://ftp.ncbi.nlm.nih.gov/genomes/all/GCF_000815925.1_ASM81592v1	ftp://ftp.ncbi.nlm.nih.gov/genomes/all/GCA_000815925.1_ASM81592v1
GCF_001251955	TGTCAAGTTTATCGTCTCATTTAGAAGGAAACTTACTTATTGTTTTCTTTTACTTAATCTGATTATAAGGAAAACCAACTCCTACTACTCAGGAATA	Shigella sonnei str. FORC_011 (Class IIIc, n=5)	TGTAG	ClassIIIc	IIIc	Shigella sonnei	ShIB691	SAMEA954636	PRJEB2128	GCA_001251955.1	Scaffold	ftp://ftp.ncbi.nlm.nih.gov/genomes/all/GCF_001251955.1_5008_8_11	ftp://ftp.ncbi.nlm.nih.gov/genomes/all/GCA_001251955.1_5008_8_11
GCF_001259335	TGTCAAGTTTATCGTCTCATTTAGAAGGAAACTTACTTATTGTTTTCTTTTACTTAATCTGATTATAAGGAAAACCAACTCCTACTACTCAGGAATA	Shigella sonnei str. FORC_011 (Class IIIc, n=5)	TGTAG	ClassIIIc	IIIc	Shigella sonnei	ShIB690	SAMEA954637	PRJEB2128	GCA_001259335.1	Scaffold	ftp://ftp.ncbi.nlm.nih.gov/genomes/all/GCF_001259335.1_5008_8_10	ftp://ftp.ncbi.nlm.nih.gov/genomes/all/GCA_001259335.1_5008_8_10
GCF_001518855	TGTCAAGTTTATCGTCTCATTTAGAAGGAAACTTACTTATTGTTTTCTTTTACTTAATCTGATTATAAGGAAAACCAACTCCTACTACTCAGGAATA	Shigella sonnei str. FORC_011 (Class IIIc, n=5)	TGTAG	ClassIIIc	NA	Shigella sonnei	FORC_011	SAMN03284775	PRJNA272666	GCA_001518855.1	Complete Genome	ftp://ftp.ncbi.nlm.nih.gov/genomes/all/GCF_001518855.1_ASM151885v1	ftp://ftp.ncbi.nlm.nih.gov/genomes/all/GCA_001518855.1_ASM151885v1
GCF_001687865	TGTCAAGTTTATCGTCTCATTTAGAAGGAAACTTACTTATTGTTTTCTTTTACTTAATCTGATTATAAGGAAAACCAACTCCTACTACTCAGGAATA	Shigella sonnei str. FORC_011 (Class IIIc, n=5)	TGTAG	ClassIIIc	III	Shigella sonnei	CDPH_C98	SAMN04440979	PRJNA300887	GCA_001687865.1	Scaffold	ftp://ftp.ncbi.nlm.nih.gov/genomes/all/GCF_001687865.1_ASM168786v1	ftp://ftp.ncbi.nlm.nih.gov/genomes/all/GCA_001687865.1_ASM168786v1
GCF_000783795	TGTCAAGTTTATCGTCTCATTTAGAAGGAGACTTACTTATTGTTTTCTTTTACTTAATCTGATTATAAGGAAAACCAACTCCTACTACTCAGGAATA	Shigella sonnei str. 75/02 (Class IIIc, n=32)	TGTAG	ClassIIIc	NA	Shigella sonnei	FDAARGOS_71	SAMN02934522	PRJNA231221	GCA_000783795.1	Contig	ftp://ftp.ncbi.nlm.nih.gov/genomes/all/GCF_000783795.1_ASM78379v1	ftp://ftp.ncbi.nlm.nih.gov/genomes/all/GCA_000783795.1_ASM78379v1
GCF_000815825	TGTCAAGTTTATCGTCTCATTTAGAAGGAGACTTACTTATTGTTTTCTTTTACTTAATCTGATTATAAGGAAAACCAACTCCTACTACTCAGGAATA	Shigella sonnei str. 75/02 (Class IIIc, n=32)	TGTAG	ClassIIIc	NA	Shigella sonnei 08-7765	08-7765	SAMN03276482	PRJNA171088	GCA_000815825.1	Contig	ftp://ftp.ncbi.nlm.nih.gov/genomes/all/GCF_000815825.1_ASM81582v1	ftp://ftp.ncbi.nlm.nih.gov/genomes/all/GCA_000815825.1_ASM81582v1
GCF_000815885	TGTCAAGTTTATCGTCTCATTTAGAAGGAGACTTACTTATTGTTTTCTTTTACTTAATCTGATTATAAGGAAAACCAACTCCTACTACTCAGGAATA	Shigella sonnei str. 75/02 (Class IIIc, n=32)	TGTAG	ClassIIIc	NA	Shigella sonnei 09-1032	09-1032	SAMN03276469	PRJNA171089	GCA_000815885.1	Contig	ftp://ftp.ncbi.nlm.nih.gov/genomes/all/GCF_000815885.1_ASM81588v1	ftp://ftp.ncbi.nlm.nih.gov/genomes/all/GCA_000815885.1_ASM81588v1
GCF_001246015	TGTCAAGTTTATCGTCTCATTTAGAAGGAGACTTACTTATTGTTTTCTTTTACTTAATCTGATTATAAGGAAAACCAACTCCTACTACTCAGGAATA	Shigella sonnei str. 75/02 (Class IIIc, n=32)	TGTAG	ClassIIIc	IIIc	Shigella sonnei	20051272	SAMEA954625	PRJEB2128	GCA_001246015.1	Scaffold	ftp://ftp.ncbi.nlm.nih.gov/genomes/all/GCF_001246015.1_5417_1_1	ftp://ftp.ncbi.nlm.nih.gov/genomes/all/GCA_001246015.1_5417_1_1
GCF_001247785	TGTCAAGTTTATCGTCTCATTTAGAAGGAGACTTACTTATTGTTTTCTTTTACTTAATCTGATTATAAGGAAAACCAACTCCTACTACTCAGGAATA	Shigella sonnei str. 75/02 (Class IIIc, n=32)	TGTAG	ClassIIIc	NA	Shigella sonnei	51401ss_1	SAMEA3345048	PRJEB9113	GCA_001247785.1	Scaffold	ftp://ftp.ncbi.nlm.nih.gov/genomes/all/GCF_001247785.1_H14144051401	ftp://ftp.ncbi.nlm.nih.gov/genomes/all/GCA_001247785.1_H14144051401
GCF_001247905	TGTCAAGTTTATCGTCTCATTTAGAAGGAGACTTACTTATTGTTTTCTTTTACTTAATCTGATTATAAGGAAAACCAACTCCTACTACTCAGGAATA	Shigella sonnei str. 75/02 (Class IIIc, n=32)	TGTAG	ClassIIIc	NA	Shigella sonnei	H140100101	SAMEA2445770	PRJEB2976	GCA_001247905.1	Scaffold	ftp://ftp.ncbi.nlm.nih.gov/genomes/all/GCF_001247905.1_12971_8_78	ftp://ftp.ncbi.nlm.nih.gov/genomes/all/GCA_001247905.1_12971_8_78
GCF_001249065	TGTCAAGTTTATCGTCTCATTTAGAAGGAGACTTACTTATTGTTTTCTTTTACTTAATCTGATTATAAGGAAAACCAACTCCTACTACTCAGGAATA	Shigella sonnei str. 75/02 (Class IIIc, n=32)	TGTAG	ClassIIIc	IIIc	Shigella sonnei	Sh32222	SAMEA954746	PRJEB2128	GCA_001249065.1	Scaffold	ftp://ftp.ncbi.nlm.nih.gov/genomes/all/GCF_001249065.1_5236_8_9	ftp://ftp.ncbi.nlm.nih.gov/genomes/all/GCA_001249065.1_5236_8_9
GCF_001249115	TGTCAAGTTTATCGTCTCATTTAGAAGGAGACTTACTTATTGTTTTCTTTTACTTAATCTGATTATAAGGAAAACCAACTCCTACTACTCAGGAATA	Shigella sonnei str. 75/02 (Class IIIc, n=32)	TGTAG	ClassIIIc	NA	Shigella sonnei	H135060466	SAMEA2445772	PRJEB2976	GCA_001249115.1	Scaffold	ftp://ftp.ncbi.nlm.nih.gov/genomes/all/GCF_001249115.1_12971_8_80	ftp://ftp.ncbi.nlm.nih.gov/genomes/all/GCA_001249115.1_12971_8_80
GCF_001249355	TGTCAAGTTTATCGTCTCATTTAGAAGGAGACTTACTTATTGTTTTCTTTTACTTAATCTGATTATAAGGAAAACCAACTCCTACTACTCAGGAATA	Shigella sonnei str. 75/02 (Class IIIc, n=32)	TGTAG	ClassIIIc	NA	Shigella sonnei	H134560191	SAMEA2445760	PRJEB2976	GCA_001249355.1	Scaffold	ftp://ftp.ncbi.nlm.nih.gov/genomes/all/GCF_001249355.1_12971_8_69	ftp://ftp.ncbi.nlm.nih.gov/genomes/all/GCA_001249355.1_12971_8_69
GCF_001250655	TGTCAAGTTTATCGTCTCATTTAGAAGGAGACTTACTTATTGTTTTCTTTTACTTAATCTGATTATAAGGAAAACCAACTCCTACTACTCAGGAATA	Shigella sonnei str. 75/02 (Class IIIc, n=32)	TGTAG	ClassIIIc	III	Shigella sonnei	ShIB683	SAMEA954738	PRJEB2128	GCA_001250655.1	Scaffold	ftp://ftp.ncbi.nlm.nih.gov/genomes/all/GCF_001250655.1_5008_8_8	ftp://ftp.ncbi.nlm.nih.gov/genomes/all/GCA_001250655.1_5008_8_8
GCF_001250735	TGTCAAGTTTATCGTCTCATTTAGAAGGAGACTTACTTATTGTTTTCTTTTACTTAATCTGATTATAAGGAAAACCAACTCCTACTACTCAGGAATA	Shigella sonnei str. 75/02 (Class IIIc, n=32)	TGTAG	ClassIIIc	NA	Shigella sonnei	20081885	SAMEA954629	PRJEB2128	GCA_001250735.1	Scaffold	ftp://ftp.ncbi.nlm.nih.gov/genomes/all/GCF_001250735.1_5417_1_5	ftp://ftp.ncbi.nlm.nih.gov/genomes/all/GCA_001250735.1_5417_1_5
GCF_001251395	TGTCAAGTTTATCGTCTCATTTAGAAGGAGACTTACTTATTGTTTTCTTTTACTTAATCTGATTATAAGGAAAACCAACTCCTACTACTCAGGAATA	Shigella sonnei str. 75/02 (Class IIIc, n=32)	TGTAG	ClassIIIc	IIIc	Shigella sonnei	Sh62542	SAMEA954740	PRJEB2128	GCA_001251395.1	Scaffold	ftp://ftp.ncbi.nlm.nih.gov/genomes/all/GCF_001251395.1_5008_7_4	ftp://ftp.ncbi.nlm.nih.gov/genomes/all/GCA_001251395.1_5008_7_4
GCF_001251855	TGTCAAGTTTATCGTCTCATTTAGAAGGAGACTTACTTATTGTTTTCTTTTACTTAATCTGATTATAAGGAAAACCAACTCCTACTACTCAGGAATA	Shigella sonnei str. 75/02 (Class IIIc, n=32)	TGTAG	ClassIIIc	NA	Shigella sonnei	20061309	SAMEA954620	PRJEB2128	GCA_001251855.1	Scaffold	ftp://ftp.ncbi.nlm.nih.gov/genomes/all/GCF_001251855.1_5417_2_1	ftp://ftp.ncbi.nlm.nih.gov/genomes/all/GCA_001251855.1_5417_2_1
GCF_001252295	TGTCAAGTTTATCGTCTCATTTAGAAGGAGACTTACTTATTGTTTTCTTTTACTTAATCTGATTATAAGGAAAACCAACTCCTACTACTCAGGAATA	Shigella sonnei str. 75/02 (Class IIIc, n=32)	TGTAG	ClassIIIc	IIIc	Shigella sonnei	Sh36224	SAMEA954745	PRJEB2128	GCA_001252295.1	Scaffold	ftp://ftp.ncbi.nlm.nih.gov/genomes/all/GCF_001252295.1_5236_8_10	ftp://ftp.ncbi.nlm.nih.gov/genomes/all/GCA_001252295.1_5236_8_10
GCF_001252395	TGTCAAGTTTATCGTCTCATTTAGAAGGAGACTTACTTATTGTTTTCTTTTACTTAATCTGATTATAAGGAAAACCAACTCCTACTACTCAGGAATA	Shigella sonnei str. 75/02 (Class IIIc, n=32)	TGTAG	ClassIIIc	NA	Shigella sonnei	H132900517	SAMEA2445752	PRJEB2976	GCA_001252395.1	Scaffold	ftp://ftp.ncbi.nlm.nih.gov/genomes/all/GCF_001252395.1_12971_8_61	ftp://ftp.ncbi.nlm.nih.gov/genomes/all/GCA_001252395.1_12971_8_61
GCF_001252955	TGTCAAGTTTATCGTCTCATTTAGAAGGAGACTTACTTATTGTTTTCTTTTACTTAATCTGATTATAAGGAAAACCAACTCCTACTACTCAGGAATA	Shigella sonnei str. 75/02 (Class IIIc, n=32)	TGTAG	ClassIIIc	NA	Shigella sonnei	85362	SAMEA2003383	PRJEB2975	GCA_001252955.1	Scaffold	ftp://ftp.ncbi.nlm.nih.gov/genomes/all/GCF_001252955.1_8289_7_72	ftp://ftp.ncbi.nlm.nih.gov/genomes/all/GCA_001252955.1_8289_7_72
GCF_001254155	TGTCAAGTTTATCGTCTCATTTAGAAGGAGACTTACTTATTGTTTTCTTTTACTTAATCTGATTATAAGGAAAACCAACTCCTACTACTCAGGAATA	Shigella sonnei str. 75/02 (Class IIIc, n=32)	TGTAG	ClassIIIc	IIIc	Shigella sonnei	Sh65623	SAMEA954639	PRJEB2128	GCA_001254155.1	Scaffold	ftp://ftp.ncbi.nlm.nih.gov/genomes/all/GCF_001254155.1_5008_7_7	ftp://ftp.ncbi.nlm.nih.gov/genomes/all/GCA_001254155.1_5008_7_7
GCF_001255435	TGTCAAGTTTATCGTCTCATTTAGAAGGAGACTTACTTATTGTTTTCTTTTACTTAATCTGATTATAAGGAAAACCAACTCCTACTACTCAGGAATA	Shigella sonnei str. 75/02 (Class IIIc, n=32)	TGTAG	ClassIIIc	IIIc	Shigella sonnei	ShIB681	SAMEA954640	PRJEB2128	GCA_001255435.1	Scaffold	ftp://ftp.ncbi.nlm.nih.gov/genomes/all/GCF_001255435.1_5008_8_7	ftp://ftp.ncbi.nlm.nih.gov/genomes/all/GCA_001255435.1_5008_8_7
GCF_001255715	TGTCAAGTTTATCGTCTCATTTAGAAGGAGACTTACTTATTGTTTTCTTTTACTTAATCTGATTATAAGGAAAACCAACTCCTACTACTCAGGAATA	Shigella sonnei str. 75/02 (Class IIIc, n=32)	TGTAG	ClassIIIc	IIIc	Shigella sonnei	ShIB3374	SAMEA954769	PRJEB2128	GCA_001255715.1	Scaffold	ftp://ftp.ncbi.nlm.nih.gov/genomes/all/GCF_001255715.1_5236_3_9	ftp://ftp.ncbi.nlm.nih.gov/genomes/all/GCA_001255715.1_5236_3_9
GCF_001255775	TGTCAAGTTTATCGTCTCATTTAGAAGGAGACTTACTTATTGTTTTCTTTTACTTAATCTGATTATAAGGAAAACCAACTCCTACTACTCAGGAATA	Shigella sonnei str. 75/02 (Class IIIc, n=32)	TGTAG	ClassIIIc	NA	Shigella sonnei	H111560296	SAMEA2445733	PRJEB2976	GCA_001255775.1	Scaffold	ftp://ftp.ncbi.nlm.nih.gov/genomes/all/GCF_001255775.1_12971_8_45	ftp://ftp.ncbi.nlm.nih.gov/genomes/all/GCA_001255775.1_12971_8_45
GCF_001256235	TGTCAAGTTTATCGTCTCATTTAGAAGGAGACTTACTTATTGTTTTCTTTTACTTAATCTGATTATAAGGAAAACCAACTCCTACTACTCAGGAATA	Shigella sonnei str. 75/02 (Class IIIc, n=32)	TGTAG	ClassIIIc	NA	Shigella sonnei	H135080163	SAMEA2445771	PRJEB2976	GCA_001256235.1	Scaffold	ftp://ftp.ncbi.nlm.nih.gov/genomes/all/GCF_001256235.1_12971_8_79	ftp://ftp.ncbi.nlm.nih.gov/genomes/all/GCA_001256235.1_12971_8_79
GCF_001257735	TGTCAAGTTTATCGTCTCATTTAGAAGGAGACTTACTTATTGTTTTCTTTTACTTAATCTGATTATAAGGAAAACCAACTCCTACTACTCAGGAATA	Shigella sonnei str. 75/02 (Class IIIc, n=32)	TGTAG	ClassIIIc	NA	Shigella sonnei	H084580209	SAMEA2445699	PRJEB2976	GCA_001257735.1	Scaffold	ftp://ftp.ncbi.nlm.nih.gov/genomes/all/GCF_001257735.1_12971_8_19	ftp://ftp.ncbi.nlm.nih.gov/genomes/all/GCA_001257735.1_12971_8_19
GCF_001257915	TGTCAAGTTTATCGTCTCATTTAGAAGGAGACTTACTTATTGTTTTCTTTTACTTAATCTGATTATAAGGAAAACCAACTCCTACTACTCAGGAATA	Shigella sonnei str. 75/02 (Class IIIc, n=32)	TGTAG	ClassIIIc	NA	Shigella sonnei	SHI0146	SAMEA2004901	PRJEB2975	GCA_001257915.1	Scaffold	ftp://ftp.ncbi.nlm.nih.gov/genomes/all/GCF_001257915.1_8290_4_50	ftp://ftp.ncbi.nlm.nih.gov/genomes/all/GCA_001257915.1_8290_4_50
GCF_001260035	TGTCAAGTTTATCGTCTCATTTAGAAGGAGACTTACTTATTGTTTTCTTTTACTTAATCTGATTATAAGGAAAACCAACTCCTACTACTCAGGAATA	Shigella sonnei str. 75/02 (Class IIIc, n=32)	TGTAG	ClassIIIc	NA	Shigella sonnei	H085220501	SAMEA2445700	PRJEB2976	GCA_001260035.1	Scaffold	ftp://ftp.ncbi.nlm.nih.gov/genomes/all/GCF_001260035.1_12971_8_20	ftp://ftp.ncbi.nlm.nih.gov/genomes/all/GCA_001260035.1_12971_8_20
GCF_001260315	TGTCAAGTTTATCGTCTCATTTAGAAGGAGACTTACTTATTGTTTTCTTTTACTTAATCTGATTATAAGGAAAACCAACTCCTACTACTCAGGAATA	Shigella sonnei str. 75/02 (Class IIIc, n=32)	TGTAG	ClassIIIc	IIIc	Shigella sonnei	ShIB2	SAMEA954836	PRJEB2128	GCA_001260315.1	Scaffold	ftp://ftp.ncbi.nlm.nih.gov/genomes/all/GCF_001260315.1_5008_8_2	ftp://ftp.ncbi.nlm.nih.gov/genomes/all/GCA_001260315.1_5008_8_2
GCF_001260775	TGTCAAGTTTATCGTCTCATTTAGAAGGAGACTTACTTATTGTTTTCTTTTACTTAATCTGATTATAAGGAAAACCAACTCCTACTACTCAGGAATA	Shigella sonnei str. 75/02 (Class IIIc, n=32)	TGTAG	ClassIIIc	IIIb	Shigella sonnei	20041367	SAMEA954631	PRJEB2128	GCA_001260775.1	Scaffold	ftp://ftp.ncbi.nlm.nih.gov/genomes/all/GCF_001260775.1_5417_1_3	ftp://ftp.ncbi.nlm.nih.gov/genomes/all/GCA_001260775.1_5417_1_3
GCF_001260855	TGTCAAGTTTATCGTCTCATTTAGAAGGAGACTTACTTATTGTTTTCTTTTACTTAATCTGATTATAAGGAAAACCAACTCCTACTACTCAGGAATA	Shigella sonnei str. 75/02 (Class IIIc, n=32)	TGTAG	ClassIIIc	NA	Shigella sonnei	85359	SAMEA2035203	PRJEB2975	GCA_001260855.1	Scaffold	ftp://ftp.ncbi.nlm.nih.gov/genomes/all/GCF_001260855.1_8289_7_71	ftp://ftp.ncbi.nlm.nih.gov/genomes/all/GCA_001260855.1_8289_7_71
GCF_001261615	TGTCAAGTTTATCGTCTCATTTAGAAGGAGACTTACTTATTGTTTTCTTTTACTTAATCTGATTATAAGGAAAACCAACTCCTACTACTCAGGAATA	Shigella sonnei str. 75/02 (Class IIIc, n=32)	TGTAG	ClassIIIc	NA	Shigella sonnei	H085220503	SAMEA2445701	PRJEB2976	GCA_001261615.1	Scaffold	ftp://ftp.ncbi.nlm.nih.gov/genomes/all/GCF_001261615.1_12971_8_21	ftp://ftp.ncbi.nlm.nih.gov/genomes/all/GCA_001261615.1_12971_8_21
GCF_001558295	TGTCAAGTTTATCGTCTCATTTAGAAGGAGACTTACTTATTGTTTTCTTTTACTTAATCTGATTATAAGGAAAACCAACTCCTACTACTCAGGAATA	Shigella sonnei str. 75/02 (Class IIIc, n=32)	TGTAG	ClassIIIc	NA	Shigella sonnei	FDAARGOS_90	SAMN03996263	PRJNA231221	GCA_001558295.1	Complete Genome	ftp://ftp.ncbi.nlm.nih.gov/genomes/all/GCF_001558295.1_ASM155829v1	ftp://ftp.ncbi.nlm.nih.gov/genomes/all/GCA_001558295.1_ASM155829v1
GCF_001687825	TGTCAAGTTTATCGTCTCATTTAGAAGGAGACTTACTTATTGTTTTCTTTTACTTAATCTGATTATAAGGAAAACCAACTCCTACTACTCAGGAATA	Shigella sonnei str. 75/02 (Class IIIc, n=32)	TGTAG	ClassIIIc	III	Shigella sonnei	CDPH_C84	SAMN04440973	PRJNA300887	GCA_001687825.1	Scaffold	ftp://ftp.ncbi.nlm.nih.gov/genomes/all/GCF_001687825.1_ASM168782v1	ftp://ftp.ncbi.nlm.nih.gov/genomes/all/GCA_001687825.1_ASM168782v1
GCF_001688235	TGTCAAGTTTATCGTCTCATTTAGAAGGAGACTTACTTATTGTTTTCTTTTACTTAATCTGATTATAAGGAAAACCAACTCCTACTACTCAGGAATA	Shigella sonnei str. 75/02 (Class IIIc, n=32)	TGTAG	ClassIIIc	III	Shigella sonnei	CDPH_C130	SAMN04440998	PRJNA300887	GCA_001688235.1	Scaffold	ftp://ftp.ncbi.nlm.nih.gov/genomes/all/GCF_001688235.1_ASM168823v1	ftp://ftp.ncbi.nlm.nih.gov/genomes/all/GCA_001688235.1_ASM168823v1
75/02	TGTCAAGTTTATCGTCTCATTTAGAAGGAGACTTACTTATTGTTTTCTTTTACTTAATCTGATTATAAGGAAAACCAACTCCTACTACTCAGGAATA	Shigella sonnei str. 75/02 (Class IIIc, n=32)	TGTAG	ClassIIIc	NA	Shigella sonnei 75/02	75/02	SAMN06286561	PRJNA369464		Complete Genome
GCF_001251235	TGTCAAGTTTATCGTCTTATTTAGAAGGAGATTTACTTATTGTTTTCTTTTACTTAATCTGATTATAAGGAAAACCAACTCCTACTACTCAGGAATA	Shigella sonnei str. ShIB2013 (Class IIIc, n=3)	TGTAG	ClassIIIc	IIIc	Shigella sonnei	ShIB2013	SAMEA954790	PRJEB2128	GCA_001251235.1	Scaffold	ftp://ftp.ncbi.nlm.nih.gov/genomes/all/GCF_001251235.1_5236_2_12	ftp://ftp.ncbi.nlm.nih.gov/genomes/all/GCA_001251235.1_5236_2_12
GCF_001253975	TGTCAAGTTTATCGTCTTATTTAGAAGGAGATTTACTTATTGTTTTCTTTTACTTAATCTGATTATAAGGAAAACCAACTCCTACTACTCAGGAATA	Shigella sonnei str. ShIB2013 (Class IIIc, n=3)	TGTAG	ClassIIIc	IIIc	Shigella sonnei	ShIB1980	SAMEA954572	PRJEB2128	GCA_001253975.1	Scaffold	ftp://ftp.ncbi.nlm.nih.gov/genomes/all/GCF_001253975.1_5236_1_12	ftp://ftp.ncbi.nlm.nih.gov/genomes/all/GCA_001253975.1_5236_1_12
GCF_001256375	TGTCAAGTTTATCGTCTTATTTAGAAGGAGATTTACTTATTGTTTTCTTTTACTTAATCTGATTATAAGGAAAACCAACTCCTACTACTCAGGAATA	Shigella sonnei str. ShIB2013 (Class IIIc, n=3)	TGTAG	ClassIIIc	IIIc	Shigella sonnei	ShIB1985	SAMEA954569	PRJEB2128	GCA_001256375.1	Scaffold	ftp://ftp.ncbi.nlm.nih.gov/genomes/all/GCF_001256375.1_5236_2_1	ftp://ftp.ncbi.nlm.nih.gov/genomes/all/GCA_001256375.1_5236_2_1
GCF_001250475	TGTCTAGTTTATCGTCTCACTTAGGAGGAGACTTACTTATTATTTTTTTCTGCCCAATCCGATTACAAGGAAAACCAACTTCTACAACTTAGGACCA	Shigella sonnei str. 15001ss_1 (Class IIIb, n=2)	TGTAA	ClassIIIb	NA	Shigella sonnei	15001ss_1	SAMEA3345014	PRJEB9113	GCA_001250475.1	Scaffold	ftp://ftp.ncbi.nlm.nih.gov/genomes/all/GCF_001250475.1_H14058015001	ftp://ftp.ncbi.nlm.nih.gov/genomes/all/GCA_001250475.1_H14058015001
GCF_001258815	TGTCTAGTTTATCGTCTCACTTAGGAGGAGACTTACTTATTATTTTTTTCTGCCCAATCCGATTACAAGGAAAACCAACTTCTACAACTTAGGACCA	Shigella sonnei str. 15001ss_1 (Class IIIb, n=2)	TGTAA	ClassIIIb	NA	Shigella sonnei	20052631	SAMEA954543	PRJEB2128	GCA_001258815.1	Scaffold	ftp://ftp.ncbi.nlm.nih.gov/genomes/all/GCF_001258815.1_5417_2_7	ftp://ftp.ncbi.nlm.nih.gov/genomes/all/GCA_001258815.1_5417_2_7
GCF_000815905	TGTCTAGTTTATCGTCTCATTTAGGAGGAAACTTACTTATTATTTTTTTCTGCCCAATCCGATTACAAGGAAAACCAACTTCTACAACTTAGGACCA	Shigella sonnei str. CDPH_C33 (Class IIIb, n=17)	TGTAA	ClassIIIb	NA	Shigella sonnei 09-2245	09-2245	SAMN03276470	PRJNA171090	GCA_000815905.1	Contig	ftp://ftp.ncbi.nlm.nih.gov/genomes/all/GCF_000815905.1_ASM81590v1	ftp://ftp.ncbi.nlm.nih.gov/genomes/all/GCA_000815905.1_ASM81590v1
GCF_001184135	TGTCTAGTTTATCGTCTCATTTAGGAGGAAACTTACTTATTATTTTTTTCTGCCCAATCCGATTACAAGGAAAACCAACTTCTACAACTTAGGACCA	Shigella sonnei str. CDPH_C33 (Class IIIb, n=17)	TGTAA	ClassIIIb	NA	Shigella sonnei	BS1058	SAMN03438038	PRJNA279143	GCA_001184135.1	Contig	ftp://ftp.ncbi.nlm.nih.gov/genomes/all/GCF_001184135.1_ASM118413v1	ftp://ftp.ncbi.nlm.nih.gov/genomes/all/GCA_001184135.1_ASM118413v1
GCF_001248485	TGTCTAGTTTATCGTCTCATTTAGGAGGAAACTTACTTATTATTTTTTTCTGCCCAATCCGATTACAAGGAAAACCAACTTCTACAACTTAGGACCA	Shigella sonnei str. CDPH_C33 (Class IIIb, n=17)	TGTAA	ClassIIIb	IIIb	Shigella sonnei	20040880	SAMEA954630	PRJEB2128	GCA_001248485.1	Scaffold	ftp://ftp.ncbi.nlm.nih.gov/genomes/all/GCF_001248485.1_5417_1_6	ftp://ftp.ncbi.nlm.nih.gov/genomes/all/GCA_001248485.1_5417_1_6
GCF_001248585	TGTCTAGTTTATCGTCTCATTTAGGAGGAAACTTACTTATTATTTTTTTCTGCCCAATCCGATTACAAGGAAAACCAACTTCTACAACTTAGGACCA	Shigella sonnei str. CDPH_C33 (Class IIIb, n=17)	TGTAA	ClassIIIb	NA	Shigella sonnei	38101ss_1	SAMEA3345040	PRJEB9113	GCA_001248585.1	Scaffold	ftp://ftp.ncbi.nlm.nih.gov/genomes/all/GCF_001248585.1_H14086038101	ftp://ftp.ncbi.nlm.nih.gov/genomes/all/GCA_001248585.1_H14086038101
GCF_001255175	TGTCTAGTTTATCGTCTCATTTAGGAGGAAACTTACTTATTATTTTTTTCTGCCCAATCCGATTACAAGGAAAACCAACTTCTACAACTTAGGACCA	Shigella sonnei str. CDPH_C33 (Class IIIb, n=17)	TGTAA	ClassIIIb	IIIb	Shigella sonnei	Sh65179	SAMEA954739	PRJEB2128	GCA_001255175.1	Scaffold	ftp://ftp.ncbi.nlm.nih.gov/genomes/all/GCF_001255175.1_5008_7_5	ftp://ftp.ncbi.nlm.nih.gov/genomes/all/GCA_001255175.1_5008_7_5
GCF_001255615	TGTCTAGTTTATCGTCTCATTTAGGAGGAAACTTACTTATTATTTTTTTCTGCCCAATCCGATTACAAGGAAAACCAACTTCTACAACTTAGGACCA	Shigella sonnei str. CDPH_C33 (Class IIIb, n=17)	TGTAA	ClassIIIb	IIIb	Shigella sonnei	ShIB10	SAMEA954643	PRJEB2128	GCA_001255615.1	Scaffold	ftp://ftp.ncbi.nlm.nih.gov/genomes/all/GCF_001255615.1_5008_8_4	ftp://ftp.ncbi.nlm.nih.gov/genomes/all/GCA_001255615.1_5008_8_4
GCF_001443165	TGTCTAGTTTATCGTCTCATTTAGGAGGAAACTTACTTATTATTTTTTTCTGCCCAATCCGATTACAAGGAAAACCAACTTCTACAACTTAGGACCA	Shigella sonnei str. CDPH_C33 (Class IIIb, n=17)	TGTAA	ClassIIIb	NA	Shigella sonnei	SSGM5126	SAMN04046579	PRJNA294946	GCA_001443165.1	Contig	ftp://ftp.ncbi.nlm.nih.gov/genomes/all/GCF_001443165.1_ASM144316v1	ftp://ftp.ncbi.nlm.nih.gov/genomes/all/GCA_001443165.1_ASM144316v1
GCF_001687685	TGTCTAGTTTATCGTCTCATTTAGGAGGAAACTTACTTATTATTTTTTTCTGCCCAATCCGATTACAAGGAAAACCAACTTCTACAACTTAGGACCA	Shigella sonnei str. CDPH_C33 (Class IIIb, n=17)	TGTAA	ClassIIIb	III	Shigella sonnei	CDPH_C33	SAMN04440957	PRJNA300887	GCA_001687685.1	Scaffold	ftp://ftp.ncbi.nlm.nih.gov/genomes/all/GCF_001687685.1_ASM168768v1	ftp://ftp.ncbi.nlm.nih.gov/genomes/all/GCA_001687685.1_ASM168768v1
GCF_001687785	TGTCTAGTTTATCGTCTCATTTAGGAGGAAACTTACTTATTATTTTTTTCTGCCCAATCCGATTACAAGGAAAACCAACTTCTACAACTTAGGACCA	Shigella sonnei str. CDPH_C33 (Class IIIb, n=17)	TGTAA	ClassIIIb	III	Shigella sonnei	CDPH_C43	SAMN04440967	PRJNA300887	GCA_001687785.1	Scaffold	ftp://ftp.ncbi.nlm.nih.gov/genomes/all/GCF_001687785.1_ASM168778v1	ftp://ftp.ncbi.nlm.nih.gov/genomes/all/GCA_001687785.1_ASM168778v1
GCF_001687795	TGTCTAGTTTATCGTCTCATTTAGGAGGAAACTTACTTATTATTTTTTTCTGCCCAATCCGATTACAAGGAAAACCAACTTCTACAACTTAGGACCA	Shigella sonnei str. CDPH_C33 (Class IIIb, n=17)	TGTAA	ClassIIIb	III	Shigella sonnei	CDPH_C44	SAMN04440968	PRJNA300887	GCA_001687795.1	Scaffold	ftp://ftp.ncbi.nlm.nih.gov/genomes/all/GCF_001687795.1_ASM168779v1	ftp://ftp.ncbi.nlm.nih.gov/genomes/all/GCA_001687795.1_ASM168779v1
GCF_001687995	TGTCTAGTTTATCGTCTCATTTAGGAGGAAACTTACTTATTATTTTTTTCTGCCCAATCCGATTACAAGGAAAACCAACTTCTACAACTTAGGACCA	Shigella sonnei str. CDPH_C33 (Class IIIb, n=17)	TGTAA	ClassIIIb	III	Shigella sonnei	CDPH_C35	SAMN04440959	PRJNA300887	GCA_001687995.1	Scaffold	ftp://ftp.ncbi.nlm.nih.gov/genomes/all/GCF_001687995.1_ASM168799v1	ftp://ftp.ncbi.nlm.nih.gov/genomes/all/GCA_001687995.1_ASM168799v1
GCF_001688025	TGTCTAGTTTATCGTCTCATTTAGGAGGAAACTTACTTATTATTTTTTTCTGCCCAATCCGATTACAAGGAAAACCAACTTCTACAACTTAGGACCA	Shigella sonnei str. CDPH_C33 (Class IIIb, n=17)	TGTAA	ClassIIIb	III	Shigella sonnei	CDPH_C37	SAMN04440961	PRJNA300887	GCA_001688025.1	Scaffold	ftp://ftp.ncbi.nlm.nih.gov/genomes/all/GCF_001688025.1_ASM168802v1	ftp://ftp.ncbi.nlm.nih.gov/genomes/all/GCA_001688025.1_ASM168802v1
GCF_001688045	TGTCTAGTTTATCGTCTCATTTAGGAGGAAACTTACTTATTATTTTTTTCTGCCCAATCCGATTACAAGGAAAACCAACTTCTACAACTTAGGACCA	Shigella sonnei str. CDPH_C33 (Class IIIb, n=17)	TGTAA	ClassIIIb	III	Shigella sonnei	CDPH_C40	SAMN04440964	PRJNA300887	GCA_001688045.1	Scaffold	ftp://ftp.ncbi.nlm.nih.gov/genomes/all/GCF_001688045.1_ASM168804v1	ftp://ftp.ncbi.nlm.nih.gov/genomes/all/GCA_001688045.1_ASM168804v1
GCF_001688305	TGTCTAGTTTATCGTCTCATTTAGGAGGAAACTTACTTATTATTTTTTTCTGCCCAATCCGATTACAAGGAAAACCAACTTCTACAACTTAGGACCA	Shigella sonnei str. CDPH_C33 (Class IIIb, n=17)	TGTAA	ClassIIIb	III	Shigella sonnei	CDPH_C36	SAMN04440960	PRJNA300887	GCA_001688305.1	Scaffold	ftp://ftp.ncbi.nlm.nih.gov/genomes/all/GCF_001688305.1_ASM168830v1	ftp://ftp.ncbi.nlm.nih.gov/genomes/all/GCA_001688305.1_ASM168830v1
GCF_001688325	TGTCTAGTTTATCGTCTCATTTAGGAGGAAACTTACTTATTATTTTTTTCTGCCCAATCCGATTACAAGGAAAACCAACTTCTACAACTTAGGACCA	Shigella sonnei str. CDPH_C33 (Class IIIb, n=17)	TGTAA	ClassIIIb	III	Shigella sonnei	CDPH_C39	SAMN04440963	PRJNA300887	GCA_001688325.1	Scaffold	ftp://ftp.ncbi.nlm.nih.gov/genomes/all/GCF_001688325.1_ASM168832v1	ftp://ftp.ncbi.nlm.nih.gov/genomes/all/GCA_001688325.1_ASM168832v1
GCF_001688335	TGTCTAGTTTATCGTCTCATTTAGGAGGAAACTTACTTATTATTTTTTTCTGCCCAATCCGATTACAAGGAAAACCAACTTCTACAACTTAGGACCA	Shigella sonnei str. CDPH_C33 (Class IIIb, n=17)	TGTAA	ClassIIIb	III	Shigella sonnei	CDPH_C42	SAMN04440966	PRJNA300887	GCA_001688335.1	Scaffold	ftp://ftp.ncbi.nlm.nih.gov/genomes/all/GCF_001688335.1_ASM168833v1	ftp://ftp.ncbi.nlm.nih.gov/genomes/all/GCA_001688335.1_ASM168833v1
GCF_001688485	TGTCTAGTTTATCGTCTCATTTAGGAGGAAACTTACTTATTATTTTTTTCTGCCCAATCCGATTACAAGGAAAACCAACTTCTACAACTTAGGACCA	Shigella sonnei str. CDPH_C33 (Class IIIb, n=17)	TGTAA	ClassIIIb	III	Shigella sonnei	CDPH_C34	SAMN04440958	PRJNA300887	GCA_001688485.1	Scaffold	ftp://ftp.ncbi.nlm.nih.gov/genomes/all/GCF_001688485.1_ASM168848v1	ftp://ftp.ncbi.nlm.nih.gov/genomes/all/GCA_001688485.1_ASM168848v1
GCF_001250155	TGTCTAGTTTATCGTCTCATTTAGGAGGAAACTTACTTATTGTTTTCTTTTACTTAATCTGATTATAAGGAAAACCAACTCCTACTACTCAGGAATA	Shigella sonnei str. ShIB1987 (Class IIIc, n=3)	TGTAG	ClassIIIc	IIIc	Shigella sonnei	ShIB1987	SAMEA954570	PRJEB2128	GCA_001250155.1	Scaffold	ftp://ftp.ncbi.nlm.nih.gov/genomes/all/GCF_001250155.1_5236_2_2	ftp://ftp.ncbi.nlm.nih.gov/genomes/all/GCA_001250155.1_5236_2_2
GCF_001251135	TGTCTAGTTTATCGTCTCATTTAGGAGGAAACTTACTTATTGTTTTCTTTTACTTAATCTGATTATAAGGAAAACCAACTCCTACTACTCAGGAATA	Shigella sonnei str. ShIB1987 (Class IIIc, n=3)	TGTAG	ClassIIIc	NA	Shigella sonnei	26101B_1	SAMEA3345107	PRJEB9113	GCA_001251135.1	Scaffold	ftp://ftp.ncbi.nlm.nih.gov/genomes/all/GCF_001251135.1_H14136026101	ftp://ftp.ncbi.nlm.nih.gov/genomes/all/GCA_001251135.1_H14136026101
GCF_001255195	TGTCTAGTTTATCGTCTCATTTAGGAGGAAACTTACTTATTGTTTTCTTTTACTTAATCTGATTATAAGGAAAACCAACTCCTACTACTCAGGAATA	Shigella sonnei str. ShIB1987 (Class IIIc, n=3)	TGTAG	ClassIIIc	IIIc	Shigella sonnei	ShIB1997	SAMEA954856	PRJEB2128	GCA_001255195.1	Scaffold	ftp://ftp.ncbi.nlm.nih.gov/genomes/all/GCF_001255195.1_5236_2_6	ftp://ftp.ncbi.nlm.nih.gov/genomes/all/GCA_001255195.1_5236_2_6
GCF_001251075	TGTCTAGTTTATCGTCTCATTTAGGAGGAAACTTACTTATTGTTTTCTTTTACTTAATCTGATTATAAGGAAAACCAACTTCTACTACTCAGGAATA	Shigella sonnei str. 82205 (Class IIIc, n=2)	TGTAG	ClassIIIc	NA	Shigella sonnei	82205	SAMEA1965448	PRJEB2975	GCA_001251075.1	Scaffold	ftp://ftp.ncbi.nlm.nih.gov/genomes/all/GCF_001251075.1_8289_7_58	ftp://ftp.ncbi.nlm.nih.gov/genomes/all/GCA_001251075.1_8289_7_58
GCF_001251875	TGTCTAGTTTATCGTCTCATTTAGGAGGAAACTTACTTATTGTTTTCTTTTACTTAATCTGATTATAAGGAAAACCAACTTCTACTACTCAGGAATA	Shigella sonnei str. 82205 (Class IIIc, n=2)	TGTAG	ClassIIIc	NA	Shigella sonnei	77231	SAMEA2003376	PRJEB2975	GCA_001251875.1	Contig	ftp://ftp.ncbi.nlm.nih.gov/genomes/all/GCF_001251875.1_8289_7_51	ftp://ftp.ncbi.nlm.nih.gov/genomes/all/GCA_001251875.1_8289_7_51
GCF_001247735	TGTCTAGTTTATCGTCTCATTTAGGAGGAGACTTACTTATTATTTTCTTCTACCCAATCTGATTACAAGGAAAACCAACTTCTACAACTCAGGACCA	Shigella sonnei str. Sh988743 (Class IIIb, n=1)	TGTAA	ClassIIIb	IIIb	Shigella sonnei	Sh988743	SAMEA954805	PRJEB2128	GCA_001247735.1	Scaffold	ftp://ftp.ncbi.nlm.nih.gov/genomes/all/GCF_001247735.1_5236_8_1	ftp://ftp.ncbi.nlm.nih.gov/genomes/all/GCA_001247735.1_5236_8_1
GCF_001245685	TGTCTAGTTTATCGTCTCATTTAGGAGGAGACTTACTTATTATTTTTTTCTGCCCAATCCGATTACAAGGAAAACCAACTTCTACAACTTAGGACCA	Shigella sonnei str. H094200294 (Class IIIb, n=14)	TGTAA	ClassIIIb	NA	Shigella sonnei	H094200294	SAMEA2445711	PRJEB2976	GCA_001245685.1	Scaffold	ftp://ftp.ncbi.nlm.nih.gov/genomes/all/GCF_001245685.1_12971_8_30	ftp://ftp.ncbi.nlm.nih.gov/genomes/all/GCA_001245685.1_12971_8_30
GCF_001248315	TGTCTAGTTTATCGTCTCATTTAGGAGGAGACTTACTTATTATTTTTTTCTGCCCAATCCGATTACAAGGAAAACCAACTTCTACAACTTAGGACCA	Shigella sonnei str. H094200294 (Class IIIb, n=14)	TGTAA	ClassIIIb	IIIb	Shigella sonnei	ShIB3507	SAMEA954623	PRJEB2128	GCA_001248315.1	Scaffold	ftp://ftp.ncbi.nlm.nih.gov/genomes/all/GCF_001248315.1_5236_3_11	ftp://ftp.ncbi.nlm.nih.gov/genomes/all/GCA_001248315.1_5236_3_11
GCF_001248925	TGTCTAGTTTATCGTCTCATTTAGGAGGAGACTTACTTATTATTTTTTTCTGCCCAATCCGATTACAAGGAAAACCAACTTCTACAACTTAGGACCA	Shigella sonnei str. H094200294 (Class IIIb, n=14)	TGTAA	ClassIIIb	IIIb	Shigella sonnei	ShIB3580	SAMEA954624	PRJEB2128	GCA_001248925.1	Scaffold	ftp://ftp.ncbi.nlm.nih.gov/genomes/all/GCF_001248925.1_5236_3_12	ftp://ftp.ncbi.nlm.nih.gov/genomes/all/GCA_001248925.1_5236_3_12
GCF_001249175	TGTCTAGTTTATCGTCTCATTTAGGAGGAGACTTACTTATTATTTTTTTCTGCCCAATCCGATTACAAGGAAAACCAACTTCTACAACTTAGGACCA	Shigella sonnei str. H094200294 (Class IIIb, n=14)	TGTAA	ClassIIIb	IIIb	Shigella sonnei	ShIB3277	SAMEA954603	PRJEB2128	GCA_001249175.1	Scaffold	ftp://ftp.ncbi.nlm.nih.gov/genomes/all/GCF_001249175.1_5236_3_7	ftp://ftp.ncbi.nlm.nih.gov/genomes/all/GCA_001249175.1_5236_3_7
GCF_001249875	TGTCTAGTTTATCGTCTCATTTAGGAGGAGACTTACTTATTATTTTTTTCTGCCCAATCCGATTACAAGGAAAACCAACTTCTACAACTTAGGACCA	Shigella sonnei str. H094200294 (Class IIIb, n=14)	TGTAA	ClassIIIb	IIIb	Shigella sonnei	PWR105	SAMEA954605	PRJEB2128	GCA_001249875.1	Scaffold	ftp://ftp.ncbi.nlm.nih.gov/genomes/all/GCF_001249875.1_5236_5_2	ftp://ftp.ncbi.nlm.nih.gov/genomes/all/GCA_001249875.1_5236_5_2
GCF_001252655	TGTCTAGTTTATCGTCTCATTTAGGAGGAGACTTACTTATTATTTTTTTCTGCCCAATCCGATTACAAGGAAAACCAACTTCTACAACTTAGGACCA	Shigella sonnei str. H094200294 (Class IIIb, n=14)	TGTAA	ClassIIIb	NA	Shigella sonnei	CS14	SAMEA954540	PRJEB2128	GCA_001252655.1	Scaffold	ftp://ftp.ncbi.nlm.nih.gov/genomes/all/GCF_001252655.1_5417_2_12	ftp://ftp.ncbi.nlm.nih.gov/genomes/all/GCA_001252655.1_5417_2_12
GCF_001252995	TGTCTAGTTTATCGTCTCATTTAGGAGGAGACTTACTTATTATTTTTTTCTGCCCAATCCGATTACAAGGAAAACCAACTTCTACAACTTAGGACCA	Shigella sonnei str. H094200294 (Class IIIb, n=14)	TGTAA	ClassIIIb	IIIb	Shigella sonnei	ShIB48279	SAMEA954632	PRJEB2128	GCA_001252995.1	Scaffold	ftp://ftp.ncbi.nlm.nih.gov/genomes/all/GCF_001252995.1_5236_3_6	ftp://ftp.ncbi.nlm.nih.gov/genomes/all/GCA_001252995.1_5236_3_6
GCF_001254495	TGTCTAGTTTATCGTCTCATTTAGGAGGAGACTTACTTATTATTTTTTTCTGCCCAATCCGATTACAAGGAAAACCAACTTCTACAACTTAGGACCA	Shigella sonnei str. H094200294 (Class IIIb, n=14)	TGTAA	ClassIIIb	IIIb	Shigella sonnei	Sh65387	SAMEA954634	PRJEB2128	GCA_001254495.1	Scaffold	ftp://ftp.ncbi.nlm.nih.gov/genomes/all/GCF_001254495.1_5008_7_6	ftp://ftp.ncbi.nlm.nih.gov/genomes/all/GCA_001254495.1_5008_7_6
GCF_001256515	TGTCTAGTTTATCGTCTCATTTAGGAGGAGACTTACTTATTATTTTTTTCTGCCCAATCCGATTACAAGGAAAACCAACTTCTACAACTTAGGACCA	Shigella sonnei str. H094200294 (Class IIIb, n=14)	TGTAA	ClassIIIb	IIIb	Shigella sonnei	Sh273	SAMEA954676	PRJEB2128	GCA_001256515.1	Scaffold	ftp://ftp.ncbi.nlm.nih.gov/genomes/all/GCF_001256515.1_5236_7_3	ftp://ftp.ncbi.nlm.nih.gov/genomes/all/GCA_001256515.1_5236_7_3
GCF_001257415	TGTCTAGTTTATCGTCTCATTTAGGAGGAGACTTACTTATTATTTTTTTCTGCCCAATCCGATTACAAGGAAAACCAACTTCTACAACTTAGGACCA	Shigella sonnei str. H094200294 (Class IIIb, n=14)	TGTAA	ClassIIIb	IIIb	Shigella sonnei	ShIB3599	SAMEA954606	PRJEB2128	GCA_001257415.1	Scaffold	ftp://ftp.ncbi.nlm.nih.gov/genomes/all/GCF_001257415.1_5236_5_1	ftp://ftp.ncbi.nlm.nih.gov/genomes/all/GCA_001257415.1_5236_5_1
GCF_001258915	TGTCTAGTTTATCGTCTCATTTAGGAGGAGACTTACTTATTATTTTTTTCTGCCCAATCCGATTACAAGGAAAACCAACTTCTACAACTTAGGACCA	Shigella sonnei str. H094200294 (Class IIIb, n=14)	TGTAA	ClassIIIb	IIIb	Shigella sonnei	CS7	SAMEA954821	PRJEB2128	GCA_001258915.1	Scaffold	ftp://ftp.ncbi.nlm.nih.gov/genomes/all/GCF_001258915.1_5417_3_7	ftp://ftp.ncbi.nlm.nih.gov/genomes/all/GCA_001258915.1_5417_3_7
GCF_001259655	TGTCTAGTTTATCGTCTCATTTAGGAGGAGACTTACTTATTATTTTTTTCTGCCCAATCCGATTACAAGGAAAACCAACTTCTACAACTTAGGACCA	Shigella sonnei str. H094200294 (Class IIIb, n=14)	TGTAA	ClassIIIb	NA	Shigella sonnei	CS6	SAMEA954539	PRJEB2128	GCA_001259655.1	Scaffold	ftp://ftp.ncbi.nlm.nih.gov/genomes/all/GCF_001259655.1_5417_2_11	ftp://ftp.ncbi.nlm.nih.gov/genomes/all/GCA_001259655.1_5417_2_11
GCF_001260455	TGTCTAGTTTATCGTCTCATTTAGGAGGAGACTTACTTATTATTTTTTTCTGCCCAATCCGATTACAAGGAAAACCAACTTCTACAACTTAGGACCA	Shigella sonnei str. H094200294 (Class IIIb, n=14)	TGTAA	ClassIIIb	NA	Shigella sonnei	CS20	SAMEA954546	PRJEB2128	GCA_001260455.1	Scaffold	ftp://ftp.ncbi.nlm.nih.gov/genomes/all/GCF_001260455.1_5417_2_10	ftp://ftp.ncbi.nlm.nih.gov/genomes/all/GCA_001260455.1_5417_2_10
GCF_001261655	TGTCTAGTTTATCGTCTCATTTAGGAGGAGACTTACTTATTATTTTTTTCTGCCCAATCCGATTACAAGGAAAACCAACTTCTACAACTTAGGACCA	Shigella sonnei str. H094200294 (Class IIIb, n=14)	TGTAA	ClassIIIb	NA	Shigella sonnei	20010007	SAMEA954825	PRJEB2128	GCA_001261655.1	Scaffold	ftp://ftp.ncbi.nlm.nih.gov/genomes/all/GCF_001261655.1_5417_3_5	ftp://ftp.ncbi.nlm.nih.gov/genomes/all/GCA_001261655.1_5417_3_5
GCF_001249635	TGTCTAGTTTATCGTCTCATTTAGGAGGAGACTTACTTATTGTTTTCTTTTACTTAATCTGATTATAAGGAAAACCAACTCCTACTACTCAGGAATA	Shigella sonnei str. ShIB2008 (Class IIIc, n=7)	TGTAG	ClassIIIc	IIIc	Shigella sonnei	ShIB2008	SAMEA954853	PRJEB2128	GCA_001249635.1	Scaffold	ftp://ftp.ncbi.nlm.nih.gov/genomes/all/GCF_001249635.1_5236_2_9	ftp://ftp.ncbi.nlm.nih.gov/genomes/all/GCA_001249635.1_5236_2_9
GCF_001249975	TGTCTAGTTTATCGTCTCATTTAGGAGGAGACTTACTTATTGTTTTCTTTTACTTAATCTGATTATAAGGAAAACCAACTCCTACTACTCAGGAATA	Shigella sonnei str. ShIB2008 (Class IIIc, n=7)	TGTAG	ClassIIIc	IIIc	Shigella sonnei	ShIB2000	SAMEA954859	PRJEB2128	GCA_001249975.1	Scaffold	ftp://ftp.ncbi.nlm.nih.gov/genomes/all/GCF_001249975.1_5236_2_7	ftp://ftp.ncbi.nlm.nih.gov/genomes/all/GCA_001249975.1_5236_2_7
GCF_001250715	TGTCTAGTTTATCGTCTCATTTAGGAGGAGACTTACTTATTGTTTTCTTTTACTTAATCTGATTATAAGGAAAACCAACTCCTACTACTCAGGAATA	Shigella sonnei str. ShIB2008 (Class IIIc, n=7)	TGTAG	ClassIIIc	IIIc	Shigella sonnei	ShIB1970	SAMEA954574	PRJEB2128	GCA_001250715.1	Scaffold	ftp://ftp.ncbi.nlm.nih.gov/genomes/all/GCF_001250715.1_5236_1_10	ftp://ftp.ncbi.nlm.nih.gov/genomes/all/GCA_001250715.1_5236_1_10
GCF_001253675	TGTCTAGTTTATCGTCTCATTTAGGAGGAGACTTACTTATTGTTTTCTTTTACTTAATCTGATTATAAGGAAAACCAACTCCTACTACTCAGGAATA	Shigella sonnei str. ShIB2008 (Class IIIc, n=7)	TGTAG	ClassIIIc	IIIc	Shigella sonnei	20062087	SAMEA954542	PRJEB2128	GCA_001253675.1	Scaffold	ftp://ftp.ncbi.nlm.nih.gov/genomes/all/GCF_001253675.1_5417_3_2	ftp://ftp.ncbi.nlm.nih.gov/genomes/all/GCA_001253675.1_5417_3_2
GCF_001253935	TGTCTAGTTTATCGTCTCATTTAGGAGGAGACTTACTTATTGTTTTCTTTTACTTAATCTGATTATAAGGAAAACCAACTCCTACTACTCAGGAATA	Shigella sonnei str. ShIB2008 (Class IIIc, n=7)	TGTAG	ClassIIIc	IIIc	Shigella sonnei	ShIB2026	SAMEA954550	PRJEB2128	GCA_001253935.1	Scaffold	ftp://ftp.ncbi.nlm.nih.gov/genomes/all/GCF_001253935.1_5236_3_4	ftp://ftp.ncbi.nlm.nih.gov/genomes/all/GCA_001253935.1_5236_3_4
GCF_001255655	TGTCTAGTTTATCGTCTCATTTAGGAGGAGACTTACTTATTGTTTTCTTTTACTTAATCTGATTATAAGGAAAACCAACTCCTACTACTCAGGAATA	Shigella sonnei str. ShIB2008 (Class IIIc, n=7)	TGTAG	ClassIIIc	IIIc	Shigella sonnei	ShIB2024	SAMEA954547	PRJEB2128	GCA_001255655.1	Scaffold	ftp://ftp.ncbi.nlm.nih.gov/genomes/all/GCF_001255655.1_5236_3_3	ftp://ftp.ncbi.nlm.nih.gov/genomes/all/GCA_001255655.1_5236_3_3
GCF_001257875	TGTCTAGTTTATCGTCTCATTTAGGAGGAGACTTACTTATTGTTTTCTTTTACTTAATCTGATTATAAGGAAAACCAACTCCTACTACTCAGGAATA	Shigella sonnei str. ShIB2008 (Class IIIc, n=7)	TGTAG	ClassIIIc	IIIc	Shigella sonnei	ShIB2018	SAMEA954692	PRJEB2128	GCA_001257875.1	Scaffold	ftp://ftp.ncbi.nlm.nih.gov/genomes/all/GCF_001257875.1_5236_3_2	ftp://ftp.ncbi.nlm.nih.gov/genomes/all/GCA_001257875.1_5236_3_2
GCF_001245775	TGTCTAGTTTATCGTCTCATTTAGGAGGAGACTTACTTATTGTTTTCTTTTACTTAATCTGATTATAAGGAAAACCAACTTCTACTACTCAGGAATA	Shigella sonnei str. 95233 (Class IIIc, n=326)	TGTAG	ClassIIIc	NA	Shigella sonnei	95233	SAMEA2003906	PRJEB2975	GCA_001245775.1	Scaffold	ftp://ftp.ncbi.nlm.nih.gov/genomes/all/GCF_001245775.1_8290_4_13	ftp://ftp.ncbi.nlm.nih.gov/genomes/all/GCA_001245775.1_8290_4_13
GCF_001245885	TGTCTAGTTTATCGTCTCATTTAGGAGGAGACTTACTTATTGTTTTCTTTTACTTAATCTGATTATAAGGAAAACCAACTTCTACTACTCAGGAATA	Shigella sonnei str. 95233 (Class IIIc, n=326)	TGTAG	ClassIIIc	NA	Shigella sonnei	124561	SAMEA2164637	PRJEB2975	GCA_001245885.1	Scaffold	ftp://ftp.ncbi.nlm.nih.gov/genomes/all/GCF_001245885.1_8290_4_91	ftp://ftp.ncbi.nlm.nih.gov/genomes/all/GCA_001245885.1_8290_4_91
GCF_001246155	TGTCTAGTTTATCGTCTCATTTAGGAGGAGACTTACTTATTGTTTTCTTTTACTTAATCTGATTATAAGGAAAACCAACTTCTACTACTCAGGAATA	Shigella sonnei str. 95233 (Class IIIc, n=326)	TGTAG	ClassIIIc	NA	Shigella sonnei	124528	SAMEA2164638	PRJEB2975	GCA_001246155.1	Contig	ftp://ftp.ncbi.nlm.nih.gov/genomes/all/GCF_001246155.1_8290_4_93	ftp://ftp.ncbi.nlm.nih.gov/genomes/all/GCA_001246155.1_8290_4_93
GCF_001246455	TGTCTAGTTTATCGTCTCATTTAGGAGGAGACTTACTTATTGTTTTCTTTTACTTAATCTGATTATAAGGAAAACCAACTTCTACTACTCAGGAATA	Shigella sonnei str. 95233 (Class IIIc, n=326)	TGTAG	ClassIIIc	NA	Shigella sonnei	H092680333	SAMEA2445705	PRJEB2976	GCA_001246455.1	Scaffold	ftp://ftp.ncbi.nlm.nih.gov/genomes/all/GCF_001246455.1_12971_8_24	ftp://ftp.ncbi.nlm.nih.gov/genomes/all/GCA_001246455.1_12971_8_24
GCF_001246675	TGTCTAGTTTATCGTCTCATTTAGGAGGAGACTTACTTATTGTTTTCTTTTACTTAATCTGATTATAAGGAAAACCAACTTCTACTACTCAGGAATA	Shigella sonnei str. 95233 (Class IIIc, n=326)	TGTAG	ClassIIIc	NA	Shigella sonnei	SS129764	SAMEA1013822	PRJEB2128	GCA_001246675.1	Scaffold	ftp://ftp.ncbi.nlm.nih.gov/genomes/all/GCF_001246675.1_6551_1_10	ftp://ftp.ncbi.nlm.nih.gov/genomes/all/GCA_001246675.1_6551_1_10
GCF_001246775	TGTCTAGTTTATCGTCTCATTTAGGAGGAGACTTACTTATTGTTTTCTTTTACTTAATCTGATTATAAGGAAAACCAACTTCTACTACTCAGGAATA	Shigella sonnei str. 95233 (Class IIIc, n=326)	TGTAG	ClassIIIc	NA	Shigella sonnei	75677	SAMEA2003847	PRJEB2975	GCA_001246775.1	Scaffold	ftp://ftp.ncbi.nlm.nih.gov/genomes/all/GCF_001246775.1_8289_7_43	ftp://ftp.ncbi.nlm.nih.gov/genomes/all/GCA_001246775.1_8289_7_43
GCF_001246975	TGTCTAGTTTATCGTCTCATTTAGGAGGAGACTTACTTATTGTTTTCTTTTACTTAATCTGATTATAAGGAAAACCAACTTCTACTACTCAGGAATA	Shigella sonnei str. 95233 (Class IIIc, n=326)	TGTAG	ClassIIIc	NA	Shigella sonnei	143564	SAMEA2055829	PRJEB2975	GCA_001246975.1	Scaffold	ftp://ftp.ncbi.nlm.nih.gov/genomes/all/GCF_001246975.1_9870_6_25	ftp://ftp.ncbi.nlm.nih.gov/genomes/all/GCA_001246975.1_9870_6_25
GCF_001247045	TGTCTAGTTTATCGTCTCATTTAGGAGGAGACTTACTTATTGTTTTCTTTTACTTAATCTGATTATAAGGAAAACCAACTTCTACTACTCAGGAATA	Shigella sonnei str. 95233 (Class IIIc, n=326)	TGTAG	ClassIIIc	NA	Shigella sonnei	201311953_1	SAMEA3345061	PRJEB9113	GCA_001247045.1	Scaffold	ftp://ftp.ncbi.nlm.nih.gov/genomes/all/GCF_001247045.1_Sg_201311953_TACAGC_L001	ftp://ftp.ncbi.nlm.nih.gov/genomes/all/GCA_001247045.1_Sg_201311953_TACAGC_L001
GCF_001247155	TGTCTAGTTTATCGTCTCATTTAGGAGGAGACTTACTTATTGTTTTCTTTTACTTAATCTGATTATAAGGAAAACCAACTTCTACTACTCAGGAATA	Shigella sonnei str. 95233 (Class IIIc, n=326)	TGTAG	ClassIIIc	NA	Shigella sonnei	sh96-5282	SAMEA1027688	PRJEB2460	GCA_001247155.1	Scaffold	ftp://ftp.ncbi.nlm.nih.gov/genomes/all/GCF_001247155.1_6350_1_16	ftp://ftp.ncbi.nlm.nih.gov/genomes/all/GCA_001247155.1_6350_1_16
GCF_001247385	TGTCTAGTTTATCGTCTCATTTAGGAGGAGACTTACTTATTGTTTTCTTTTACTTAATCTGATTATAAGGAAAACCAACTTCTACTACTCAGGAATA	Shigella sonnei str. 95233 (Class IIIc, n=326)	TGTAG	ClassIIIc	NA	Shigella sonnei	92497764	SAMEA1560472	PRJEB2075	GCA_001247385.1	Contig	ftp://ftp.ncbi.nlm.nih.gov/genomes/all/GCF_001247385.1_8489_2_91	ftp://ftp.ncbi.nlm.nih.gov/genomes/all/GCA_001247385.1_8489_2_91
GCF_001247805	TGTCTAGTTTATCGTCTCATTTAGGAGGAGACTTACTTATTGTTTTCTTTTACTTAATCTGATTATAAGGAAAACCAACTTCTACTACTCAGGAATA	Shigella sonnei str. 95233 (Class IIIc, n=326)	TGTAG	ClassIIIc	NA	Shigella sonnei	124357	SAMEA2164636	PRJEB2975	GCA_001247805.1	Scaffold	ftp://ftp.ncbi.nlm.nih.gov/genomes/all/GCF_001247805.1_8290_4_90	ftp://ftp.ncbi.nlm.nih.gov/genomes/all/GCA_001247805.1_8290_4_90
GCF_001247865	TGTCTAGTTTATCGTCTCATTTAGGAGGAGACTTACTTATTGTTTTCTTTTACTTAATCTGATTATAAGGAAAACCAACTTCTACTACTCAGGAATA	Shigella sonnei str. 95233 (Class IIIc, n=326)	TGTAG	ClassIIIc	NA	Shigella sonnei	201403955_1	SAMEA3345095	PRJEB9113	GCA_001247865.1	Scaffold	ftp://ftp.ncbi.nlm.nih.gov/genomes/all/GCF_001247865.1_Sg_201403955_CACCGG_L001	ftp://ftp.ncbi.nlm.nih.gov/genomes/all/GCA_001247865.1_Sg_201403955_CACCGG_L001
GCF_001247925	TGTCTAGTTTATCGTCTCATTTAGGAGGAGACTTACTTATTGTTTTCTTTTACTTAATCTGATTATAAGGAAAACCAACTTCTACTACTCAGGAATA	Shigella sonnei str. 95233 (Class IIIc, n=326)	TGTAG	ClassIIIc	NA	Shigella sonnei	sh03-1223	SAMEA1027722	PRJEB2460	GCA_001247925.1	Scaffold	ftp://ftp.ncbi.nlm.nih.gov/genomes/all/GCF_001247925.1_6350_1_5	ftp://ftp.ncbi.nlm.nih.gov/genomes/all/GCA_001247925.1_6350_1_5
GCF_001247945	TGTCTAGTTTATCGTCTCATTTAGGAGGAGACTTACTTATTGTTTTCTTTTACTTAATCTGATTATAAGGAAAACCAACTTCTACTACTCAGGAATA	Shigella sonnei str. 95233 (Class IIIc, n=326)	TGTAG	ClassIIIc	NA	Shigella sonnei	201404332_1	SAMEA3345098	PRJEB9113	GCA_001247945.1	Scaffold	ftp://ftp.ncbi.nlm.nih.gov/genomes/all/GCF_001247945.1_Sg_201404332_CAGGCG_L001	ftp://ftp.ncbi.nlm.nih.gov/genomes/all/GCA_001247945.1_Sg_201404332_CAGGCG_L001
GCF_001247975	TGTCTAGTTTATCGTCTCATTTAGGAGGAGACTTACTTATTGTTTTCTTTTACTTAATCTGATTATAAGGAAAACCAACTTCTACTACTCAGGAATA	Shigella sonnei str. 95233 (Class IIIc, n=326)	TGTAG	ClassIIIc	NA	Shigella sonnei	H101960391	SAMEA2445715	PRJEB2976	GCA_001247975.1	Scaffold	ftp://ftp.ncbi.nlm.nih.gov/genomes/all/GCF_001247975.1_12971_8_32	ftp://ftp.ncbi.nlm.nih.gov/genomes/all/GCA_001247975.1_12971_8_32
GCF_001247995	TGTCTAGTTTATCGTCTCATTTAGGAGGAGACTTACTTATTGTTTTCTTTTACTTAATCTGATTATAAGGAAAACCAACTTCTACTACTCAGGAATA	Shigella sonnei str. 95233 (Class IIIc, n=326)	TGTAG	ClassIIIc	NA	Shigella sonnei	99444	SAMEA2003440	PRJEB2975	GCA_001247995.1	Scaffold	ftp://ftp.ncbi.nlm.nih.gov/genomes/all/GCF_001247995.1_8290_4_42	ftp://ftp.ncbi.nlm.nih.gov/genomes/all/GCA_001247995.1_8290_4_42
GCF_001248085	TGTCTAGTTTATCGTCTCATTTAGGAGGAGACTTACTTATTGTTTTCTTTTACTTAATCTGATTATAAGGAAAACCAACTTCTACTACTCAGGAATA	Shigella sonnei str. 95233 (Class IIIc, n=326)	TGTAG	ClassIIIc	NA	Shigella sonnei	KY 1633	SAMEA2434372	PRJEB2975	GCA_001248085.1	Scaffold	ftp://ftp.ncbi.nlm.nih.gov/genomes/all/GCF_001248085.1_12850_1_45	ftp://ftp.ncbi.nlm.nih.gov/genomes/all/GCA_001248085.1_12850_1_45
GCF_001248155	TGTCTAGTTTATCGTCTCATTTAGGAGGAGACTTACTTATTGTTTTCTTTTACTTAATCTGATTATAAGGAAAACCAACTTCTACTACTCAGGAATA	Shigella sonnei str. 95233 (Class IIIc, n=326)	TGTAG	ClassIIIc	NA	Shigella sonnei	H141000108	SAMEA2445767	PRJEB2976	GCA_001248155.1	Scaffold	ftp://ftp.ncbi.nlm.nih.gov/genomes/all/GCF_001248155.1_12971_8_75	ftp://ftp.ncbi.nlm.nih.gov/genomes/all/GCA_001248155.1_12971_8_75
GCF_001248215	TGTCTAGTTTATCGTCTCATTTAGGAGGAGACTTACTTATTGTTTTCTTTTACTTAATCTGATTATAAGGAAAACCAACTTCTACTACTCAGGAATA	Shigella sonnei str. 95233 (Class IIIc, n=326)	TGTAG	ClassIIIc	NA	Shigella sonnei	201401278_1	SAMEA3345082	PRJEB9113	GCA_001248215.1	Scaffold	ftp://ftp.ncbi.nlm.nih.gov/genomes/all/GCF_001248215.1_Sg_201401278_GTAGAG_L001	ftp://ftp.ncbi.nlm.nih.gov/genomes/all/GCA_001248215.1_Sg_201401278_GTAGAG_L001
GCF_001248275	TGTCTAGTTTATCGTCTCATTTAGGAGGAGACTTACTTATTGTTTTCTTTTACTTAATCTGATTATAAGGAAAACCAACTTCTACTACTCAGGAATA	Shigella sonnei str. 95233 (Class IIIc, n=326)	TGTAG	ClassIIIc	NA	Shigella sonnei	H093660484	SAMEA2445710	PRJEB2976	GCA_001248275.1	Scaffold	ftp://ftp.ncbi.nlm.nih.gov/genomes/all/GCF_001248275.1_12971_8_29	ftp://ftp.ncbi.nlm.nih.gov/genomes/all/GCA_001248275.1_12971_8_29
GCF_001248345	TGTCTAGTTTATCGTCTCATTTAGGAGGAGACTTACTTATTGTTTTCTTTTACTTAATCTGATTATAAGGAAAACCAACTTCTACTACTCAGGAATA	Shigella sonnei str. 95233 (Class IIIc, n=326)	TGTAG	ClassIIIc	NA	Shigella sonnei	124327	SAMEA2164633	PRJEB2975	GCA_001248345.1	Scaffold	ftp://ftp.ncbi.nlm.nih.gov/genomes/all/GCF_001248345.1_8290_4_87	ftp://ftp.ncbi.nlm.nih.gov/genomes/all/GCA_001248345.1_8290_4_87
GCF_001248385	TGTCTAGTTTATCGTCTCATTTAGGAGGAGACTTACTTATTGTTTTCTTTTACTTAATCTGATTATAAGGAAAACCAACTTCTACTACTCAGGAATA	Shigella sonnei str. 95233 (Class IIIc, n=326)	TGTAG	ClassIIIc	NA	Shigella sonnei	SS117886	SAMEA1013751	PRJEB2128	GCA_001248385.1	Scaffold	ftp://ftp.ncbi.nlm.nih.gov/genomes/all/GCF_001248385.1_6551_1_3	ftp://ftp.ncbi.nlm.nih.gov/genomes/all/GCA_001248385.1_6551_1_3
GCF_001248405	TGTCTAGTTTATCGTCTCATTTAGGAGGAGACTTACTTATTGTTTTCTTTTACTTAATCTGATTATAAGGAAAACCAACTTCTACTACTCAGGAATA	Shigella sonnei str. 95233 (Class IIIc, n=326)	TGTAG	ClassIIIc	NA	Shigella sonnei	SS106312	SAMEA1013779	PRJEB2128	GCA_001248405.1	Scaffold	ftp://ftp.ncbi.nlm.nih.gov/genomes/all/GCF_001248405.1_6496_8_11	ftp://ftp.ncbi.nlm.nih.gov/genomes/all/GCA_001248405.1_6496_8_11
GCF_001248445	TGTCTAGTTTATCGTCTCATTTAGGAGGAGACTTACTTATTGTTTTCTTTTACTTAATCTGATTATAAGGAAAACCAACTTCTACTACTCAGGAATA	Shigella sonnei str. 95233 (Class IIIc, n=326)	TGTAG	ClassIIIc	NA	Shigella sonnei	201401573_1	SAMEA3345085	PRJEB9113	GCA_001248445.1	Scaffold	ftp://ftp.ncbi.nlm.nih.gov/genomes/all/GCF_001248445.1_Sg_201401573_GTGGCC_L001	ftp://ftp.ncbi.nlm.nih.gov/genomes/all/GCA_001248445.1_Sg_201401573_GTGGCC_L001
GCF_001248525	TGTCTAGTTTATCGTCTCATTTAGGAGGAGACTTACTTATTGTTTTCTTTTACTTAATCTGATTATAAGGAAAACCAACTTCTACTACTCAGGAATA	Shigella sonnei str. 95233 (Class IIIc, n=326)	TGTAG	ClassIIIc	NA	Shigella sonnei	201400893_1	SAMEA3345077	PRJEB9113	GCA_001248525.1	Scaffold	ftp://ftp.ncbi.nlm.nih.gov/genomes/all/GCF_001248525.1_Sg_201400893_GGCTAC_L001	ftp://ftp.ncbi.nlm.nih.gov/genomes/all/GCA_001248525.1_Sg_201400893_GGCTAC_L001
GCF_001248545	TGTCTAGTTTATCGTCTCATTTAGGAGGAGACTTACTTATTGTTTTCTTTTACTTAATCTGATTATAAGGAAAACCAACTTCTACTACTCAGGAATA	Shigella sonnei str. 95233 (Class IIIc, n=326)	TGTAG	ClassIIIc	NA	Shigella sonnei	SS131636	SAMEA1013692	PRJEB2128	GCA_001248545.1	Scaffold	ftp://ftp.ncbi.nlm.nih.gov/genomes/all/GCF_001248545.1_6551_1_12	ftp://ftp.ncbi.nlm.nih.gov/genomes/all/GCA_001248545.1_6551_1_12
GCF_001248565	TGTCTAGTTTATCGTCTCATTTAGGAGGAGACTTACTTATTGTTTTCTTTTACTTAATCTGATTATAAGGAAAACCAACTTCTACTACTCAGGAATA	Shigella sonnei str. 95233 (Class IIIc, n=326)	TGTAG	ClassIIIc	NA	Shigella sonnei	SS132068	SAMEA954659	PRJEB2128	GCA_001248565.1	Scaffold	ftp://ftp.ncbi.nlm.nih.gov/genomes/all/GCF_001248565.1_6246_5_1	ftp://ftp.ncbi.nlm.nih.gov/genomes/all/GCA_001248565.1_6246_5_1
GCF_001248605	TGTCTAGTTTATCGTCTCATTTAGGAGGAGACTTACTTATTGTTTTCTTTTACTTAATCTGATTATAAGGAAAACCAACTTCTACTACTCAGGAATA	Shigella sonnei str. 95233 (Class IIIc, n=326)	TGTAG	ClassIIIc	NA	Shigella sonnei	37370664	SAMEA1560484	PRJEB2075	GCA_001248605.1	Contig	ftp://ftp.ncbi.nlm.nih.gov/genomes/all/GCF_001248605.1_8489_2_90	ftp://ftp.ncbi.nlm.nih.gov/genomes/all/GCA_001248605.1_8489_2_90
GCF_001248625	TGTCTAGTTTATCGTCTCATTTAGGAGGAGACTTACTTATTGTTTTCTTTTACTTAATCTGATTATAAGGAAAACCAACTTCTACTACTCAGGAATA	Shigella sonnei str. 95233 (Class IIIc, n=326)	TGTAG	ClassIIIc	IIIc	Shigella sonnei	Sh31382	SAMEA954747	PRJEB2128	GCA_001248625.1	Scaffold	ftp://ftp.ncbi.nlm.nih.gov/genomes/all/GCF_001248625.1_5236_8_8	ftp://ftp.ncbi.nlm.nih.gov/genomes/all/GCA_001248625.1_5236_8_8
GCF_001248685	TGTCTAGTTTATCGTCTCATTTAGGAGGAGACTTACTTATTGTTTTCTTTTACTTAATCTGATTATAAGGAAAACCAACTTCTACTACTCAGGAATA	Shigella sonnei str. 95233 (Class IIIc, n=326)	TGTAG	ClassIIIc	NA	Shigella sonnei	93522	SAMEA2003903	PRJEB2975	GCA_001248685.1	Scaffold	ftp://ftp.ncbi.nlm.nih.gov/genomes/all/GCF_001248685.1_8290_4_4	ftp://ftp.ncbi.nlm.nih.gov/genomes/all/GCA_001248685.1_8290_4_4
GCF_001248705	TGTCTAGTTTATCGTCTCATTTAGGAGGAGACTTACTTATTGTTTTCTTTTACTTAATCTGATTATAAGGAAAACCAACTTCTACTACTCAGGAATA	Shigella sonnei str. 95233 (Class IIIc, n=326)	TGTAG	ClassIIIc	NA	Shigella sonnei	99442	SAMEA2003915	PRJEB2975	GCA_001248705.1	Scaffold	ftp://ftp.ncbi.nlm.nih.gov/genomes/all/GCF_001248705.1_8290_4_40	ftp://ftp.ncbi.nlm.nih.gov/genomes/all/GCA_001248705.1_8290_4_40
GCF_001248725	TGTCTAGTTTATCGTCTCATTTAGGAGGAGACTTACTTATTGTTTTCTTTTACTTAATCTGATTATAAGGAAAACCAACTTCTACTACTCAGGAATA	Shigella sonnei str. 95233 (Class IIIc, n=326)	TGTAG	ClassIIIc	NA	Shigella sonnei	143100	SAMEA2057215	PRJEB2975	GCA_001248725.1	Contig	ftp://ftp.ncbi.nlm.nih.gov/genomes/all/GCF_001248725.1_9870_6_5	ftp://ftp.ncbi.nlm.nih.gov/genomes/all/GCA_001248725.1_9870_6_5
GCF_001248765	TGTCTAGTTTATCGTCTCATTTAGGAGGAGACTTACTTATTGTTTTCTTTTACTTAATCTGATTATAAGGAAAACCAACTTCTACTACTCAGGAATA	Shigella sonnei str. 95233 (Class IIIc, n=326)	TGTAG	ClassIIIc	NA	Shigella sonnei	H104480143	SAMEA2445726	PRJEB2976	GCA_001248765.1	Scaffold	ftp://ftp.ncbi.nlm.nih.gov/genomes/all/GCF_001248765.1_12971_8_40	ftp://ftp.ncbi.nlm.nih.gov/genomes/all/GCA_001248765.1_12971_8_40
GCF_001248825	TGTCTAGTTTATCGTCTCATTTAGGAGGAGACTTACTTATTGTTTTCTTTTACTTAATCTGATTATAAGGAAAACCAACTTCTACTACTCAGGAATA	Shigella sonnei str. 95233 (Class IIIc, n=326)	TGTAG	ClassIIIc	NA	Shigella sonnei	H102840285	SAMEA2445718	PRJEB2976	GCA_001248825.1	Scaffold	ftp://ftp.ncbi.nlm.nih.gov/genomes/all/GCF_001248825.1_12971_8_34	ftp://ftp.ncbi.nlm.nih.gov/genomes/all/GCA_001248825.1_12971_8_34
GCF_001249005	TGTCTAGTTTATCGTCTCATTTAGGAGGAGACTTACTTATTGTTTTCTTTTACTTAATCTGATTATAAGGAAAACCAACTTCTACTACTCAGGAATA	Shigella sonnei str. 95233 (Class IIIc, n=326)	TGTAG	ClassIIIc	NA	Shigella sonnei	H113080359	SAMEA1324257	PRJEB2846	GCA_001249005.1	Scaffold	ftp://ftp.ncbi.nlm.nih.gov/genomes/all/GCF_001249005.1_7655_8_14	ftp://ftp.ncbi.nlm.nih.gov/genomes/all/GCA_001249005.1_7655_8_14
GCF_001249135	TGTCTAGTTTATCGTCTCATTTAGGAGGAGACTTACTTATTGTTTTCTTTTACTTAATCTGATTATAAGGAAAACCAACTTCTACTACTCAGGAATA	Shigella sonnei str. 95233 (Class IIIc, n=326)	TGTAG	ClassIIIc	NA	Shigella sonnei	87026	SAMEA2003899	PRJEB2975	GCA_001249135.1	Scaffold	ftp://ftp.ncbi.nlm.nih.gov/genomes/all/GCF_001249135.1_8289_7_88	ftp://ftp.ncbi.nlm.nih.gov/genomes/all/GCA_001249135.1_8289_7_88
GCF_001249155	TGTCTAGTTTATCGTCTCATTTAGGAGGAGACTTACTTATTGTTTTCTTTTACTTAATCTGATTATAAGGAAAACCAACTTCTACTACTCAGGAATA	Shigella sonnei str. 95233 (Class IIIc, n=326)	TGTAG	ClassIIIc	NA	Shigella sonnei	94081275	SAMEA1559962	PRJEB2075	GCA_001249155.1	Scaffold	ftp://ftp.ncbi.nlm.nih.gov/genomes/all/GCF_001249155.1_8489_2_85	ftp://ftp.ncbi.nlm.nih.gov/genomes/all/GCA_001249155.1_8489_2_85
GCF_001249215	TGTCTAGTTTATCGTCTCATTTAGGAGGAGACTTACTTATTGTTTTCTTTTACTTAATCTGATTATAAGGAAAACCAACTTCTACTACTCAGGAATA	Shigella sonnei str. 95233 (Class IIIc, n=326)	TGTAG	ClassIIIc	NA	Shigella sonnei	109280	SAMEA2004902	PRJEB2975	GCA_001249215.1	Scaffold	ftp://ftp.ncbi.nlm.nih.gov/genomes/all/GCF_001249215.1_8290_4_53	ftp://ftp.ncbi.nlm.nih.gov/genomes/all/GCA_001249215.1_8290_4_53
GCF_001249255	TGTCTAGTTTATCGTCTCATTTAGGAGGAGACTTACTTATTGTTTTCTTTTACTTAATCTGATTATAAGGAAAACCAACTTCTACTACTCAGGAATA	Shigella sonnei str. 95233 (Class IIIc, n=326)	TGTAG	ClassIIIc	NA	Shigella sonnei	08-2838	SAMEA2247155	PRJEB2976	GCA_001249255.1	Scaffold	ftp://ftp.ncbi.nlm.nih.gov/genomes/all/GCF_001249255.1_11822_8_61	ftp://ftp.ncbi.nlm.nih.gov/genomes/all/GCA_001249255.1_11822_8_61
GCF_001249275	TGTCTAGTTTATCGTCTCATTTAGGAGGAGACTTACTTATTGTTTTCTTTTACTTAATCTGATTATAAGGAAAACCAACTTCTACTACTCAGGAATA	Shigella sonnei str. 95233 (Class IIIc, n=326)	TGTAG	ClassIIIc	NA	Shigella sonnei	201312374_1	SAMEA3345063	PRJEB9113	GCA_001249275.1	Scaffold	ftp://ftp.ncbi.nlm.nih.gov/genomes/all/GCF_001249275.1_Sg_201312374_TCATTC_L001	ftp://ftp.ncbi.nlm.nih.gov/genomes/all/GCA_001249275.1_Sg_201312374_TCATTC_L001
GCF_001249295	TGTCTAGTTTATCGTCTCATTTAGGAGGAGACTTACTTATTGTTTTCTTTTACTTAATCTGATTATAAGGAAAACCAACTTCTACTACTCAGGAATA	Shigella sonnei str. 95233 (Class IIIc, n=326)	TGTAG	ClassIIIc	NA	Shigella sonnei	201400049_1	SAMEA3345070	PRJEB9113	GCA_001249295.1	Scaffold	ftp://ftp.ncbi.nlm.nih.gov/genomes/all/GCF_001249295.1_Sg_201400049_GCCAAT_L001	ftp://ftp.ncbi.nlm.nih.gov/genomes/all/GCA_001249295.1_Sg_201400049_GCCAAT_L001
GCF_001249335	TGTCTAGTTTATCGTCTCATTTAGGAGGAGACTTACTTATTGTTTTCTTTTACTTAATCTGATTATAAGGAAAACCAACTTCTACTACTCAGGAATA	Shigella sonnei str. 95233 (Class IIIc, n=326)	TGTAG	ClassIIIc	NA	Shigella sonnei	KY 913	SAMEA2434364	PRJEB2975	GCA_001249335.1	Scaffold	ftp://ftp.ncbi.nlm.nih.gov/genomes/all/GCF_001249335.1_12830_1_37	ftp://ftp.ncbi.nlm.nih.gov/genomes/all/GCA_001249335.1_12830_1_37
GCF_001249375	TGTCTAGTTTATCGTCTCATTTAGGAGGAGACTTACTTATTGTTTTCTTTTACTTAATCTGATTATAAGGAAAACCAACTTCTACTACTCAGGAATA	Shigella sonnei str. 95233 (Class IIIc, n=326)	TGTAG	ClassIIIc	NA	Shigella sonnei	143779	SAMEA2055831	PRJEB2975	GCA_001249375.1	Scaffold	ftp://ftp.ncbi.nlm.nih.gov/genomes/all/GCF_001249375.1_9870_6_31	ftp://ftp.ncbi.nlm.nih.gov/genomes/all/GCA_001249375.1_9870_6_31
GCF_001249395	TGTCTAGTTTATCGTCTCATTTAGGAGGAGACTTACTTATTGTTTTCTTTTACTTAATCTGATTATAAGGAAAACCAACTTCTACTACTCAGGAATA	Shigella sonnei str. 95233 (Class IIIc, n=326)	TGTAG	ClassIIIc	NA	Shigella sonnei	143101	SAMEA2057984	PRJEB2975	GCA_001249395.1	Scaffold	ftp://ftp.ncbi.nlm.nih.gov/genomes/all/GCF_001249395.1_9870_6_6	ftp://ftp.ncbi.nlm.nih.gov/genomes/all/GCA_001249395.1_9870_6_6
GCF_001249415	TGTCTAGTTTATCGTCTCATTTAGGAGGAGACTTACTTATTGTTTTCTTTTACTTAATCTGATTATAAGGAAAACCAACTTCTACTACTCAGGAATA	Shigella sonnei str. 95233 (Class IIIc, n=326)	TGTAG	ClassIIIc	NA	Shigella sonnei	143985	SAMEA2055834	PRJEB2975	GCA_001249415.1	Scaffold	ftp://ftp.ncbi.nlm.nih.gov/genomes/all/GCF_001249415.1_9870_6_40	ftp://ftp.ncbi.nlm.nih.gov/genomes/all/GCA_001249415.1_9870_6_40
GCF_001249435	TGTCTAGTTTATCGTCTCATTTAGGAGGAGACTTACTTATTGTTTTCTTTTACTTAATCTGATTATAAGGAAAACCAACTTCTACTACTCAGGAATA	Shigella sonnei str. 95233 (Class IIIc, n=326)	TGTAG	ClassIIIc	NA	Shigella sonnei	H112440349	SAMEA1027709	PRJEB2460	GCA_001249435.1	Scaffold	ftp://ftp.ncbi.nlm.nih.gov/genomes/all/GCF_001249435.1_7353_1_19	ftp://ftp.ncbi.nlm.nih.gov/genomes/all/GCA_001249435.1_7353_1_19
GCF_001249455	TGTCTAGTTTATCGTCTCATTTAGGAGGAGACTTACTTATTGTTTTCTTTTACTTAATCTGATTATAAGGAAAACCAACTTCTACTACTCAGGAATA	Shigella sonnei str. 95233 (Class IIIc, n=326)	TGTAG	ClassIIIc	NA	Shigella sonnei	21201783	SAMEA2434385	PRJEB2975	GCA_001249455.1	Scaffold	ftp://ftp.ncbi.nlm.nih.gov/genomes/all/GCF_001249455.1_12844_1_58	ftp://ftp.ncbi.nlm.nih.gov/genomes/all/GCA_001249455.1_12844_1_58
GCF_001249475	TGTCTAGTTTATCGTCTCATTTAGGAGGAGACTTACTTATTGTTTTCTTTTACTTAATCTGATTATAAGGAAAACCAACTTCTACTACTCAGGAATA	Shigella sonnei str. 95233 (Class IIIc, n=326)	TGTAG	ClassIIIc	NA	Shigella sonnei	SS134791	SAMEA954580	PRJEB2128	GCA_001249475.1	Scaffold	ftp://ftp.ncbi.nlm.nih.gov/genomes/all/GCF_001249475.1_6246_5_5	ftp://ftp.ncbi.nlm.nih.gov/genomes/all/GCA_001249475.1_6246_5_5
GCF_001249495	TGTCTAGTTTATCGTCTCATTTAGGAGGAGACTTACTTATTGTTTTCTTTTACTTAATCTGATTATAAGGAAAACCAACTTCTACTACTCAGGAATA	Shigella sonnei str. 95233 (Class IIIc, n=326)	TGTAG	ClassIIIc	NA	Shigella sonnei	143778	SAMEA2057991	PRJEB2975	GCA_001249495.1	Scaffold	ftp://ftp.ncbi.nlm.nih.gov/genomes/all/GCF_001249495.1_9870_6_30	ftp://ftp.ncbi.nlm.nih.gov/genomes/all/GCA_001249495.1_9870_6_30
GCF_001249535	TGTCTAGTTTATCGTCTCATTTAGGAGGAGACTTACTTATTGTTTTCTTTTACTTAATCTGATTATAAGGAAAACCAACTTCTACTACTCAGGAATA	Shigella sonnei str. 95233 (Class IIIc, n=326)	TGTAG	ClassIIIc	NA	Shigella sonnei	44773052	SAMEA1560240	PRJEB2075	GCA_001249535.1	Contig	ftp://ftp.ncbi.nlm.nih.gov/genomes/all/GCF_001249535.1_8489_2_82	ftp://ftp.ncbi.nlm.nih.gov/genomes/all/GCA_001249535.1_8489_2_82
GCF_001249555	TGTCTAGTTTATCGTCTCATTTAGGAGGAGACTTACTTATTGTTTTCTTTTACTTAATCTGATTATAAGGAAAACCAACTTCTACTACTCAGGAATA	Shigella sonnei str. 95233 (Class IIIc, n=326)	TGTAG	ClassIIIc	NA	Shigella sonnei	201401054_1	SAMEA3345078	PRJEB9113	GCA_001249555.1	Scaffold	ftp://ftp.ncbi.nlm.nih.gov/genomes/all/GCF_001249555.1_Sg_201401054_AGTCAA_L001	ftp://ftp.ncbi.nlm.nih.gov/genomes/all/GCA_001249555.1_Sg_201401054_AGTCAA_L001
GCF_001249575	TGTCTAGTTTATCGTCTCATTTAGGAGGAGACTTACTTATTGTTTTCTTTTACTTAATCTGATTATAAGGAAAACCAACTTCTACTACTCAGGAATA	Shigella sonnei str. 95233 (Class IIIc, n=326)	TGTAG	ClassIIIc	NA	Shigella sonnei	87780	SAMEA2003901	PRJEB2975	GCA_001249575.1	Scaffold	ftp://ftp.ncbi.nlm.nih.gov/genomes/all/GCF_001249575.1_8289_7_94	ftp://ftp.ncbi.nlm.nih.gov/genomes/all/GCA_001249575.1_8289_7_94
GCF_001249595	TGTCTAGTTTATCGTCTCATTTAGGAGGAGACTTACTTATTGTTTTCTTTTACTTAATCTGATTATAAGGAAAACCAACTTCTACTACTCAGGAATA	Shigella sonnei str. 95233 (Class IIIc, n=326)	TGTAG	ClassIIIc	NA	Shigella sonnei	H103520368	SAMEA2445724	PRJEB2976	GCA_001249595.1	Scaffold	ftp://ftp.ncbi.nlm.nih.gov/genomes/all/GCF_001249595.1_12971_8_38	ftp://ftp.ncbi.nlm.nih.gov/genomes/all/GCA_001249595.1_12971_8_38
GCF_001249615	TGTCTAGTTTATCGTCTCATTTAGGAGGAGACTTACTTATTGTTTTCTTTTACTTAATCTGATTATAAGGAAAACCAACTTCTACTACTCAGGAATA	Shigella sonnei str. 95233 (Class IIIc, n=326)	TGTAG	ClassIIIc	NA	Shigella sonnei	201400696_1	SAMEA3345074	PRJEB9113	GCA_001249615.1	Scaffold	ftp://ftp.ncbi.nlm.nih.gov/genomes/all/GCF_001249615.1_Sg_201400696_ACTTGA_L001	ftp://ftp.ncbi.nlm.nih.gov/genomes/all/GCA_001249615.1_Sg_201400696_ACTTGA_L001
GCF_001249655	TGTCTAGTTTATCGTCTCATTTAGGAGGAGACTTACTTATTGTTTTCTTTTACTTAATCTGATTATAAGGAAAACCAACTTCTACTACTCAGGAATA	Shigella sonnei str. 95233 (Class IIIc, n=326)	TGTAG	ClassIIIc	NA	Shigella sonnei	82721	SAMEA2003379	PRJEB2975	GCA_001249655.1	Scaffold	ftp://ftp.ncbi.nlm.nih.gov/genomes/all/GCF_001249655.1_8289_7_60	ftp://ftp.ncbi.nlm.nih.gov/genomes/all/GCA_001249655.1_8289_7_60
GCF_001249675	TGTCTAGTTTATCGTCTCATTTAGGAGGAGACTTACTTATTGTTTTCTTTTACTTAATCTGATTATAAGGAAAACCAACTTCTACTACTCAGGAATA	Shigella sonnei str. 95233 (Class IIIc, n=326)	TGTAG	ClassIIIc	NA	Shigella sonnei	H113020319	SAMEA1324267	PRJEB2846	GCA_001249675.1	Contig	ftp://ftp.ncbi.nlm.nih.gov/genomes/all/GCF_001249675.1_7655_8_15	ftp://ftp.ncbi.nlm.nih.gov/genomes/all/GCA_001249675.1_7655_8_15
GCF_001249695	TGTCTAGTTTATCGTCTCATTTAGGAGGAGACTTACTTATTGTTTTCTTTTACTTAATCTGATTATAAGGAAAACCAACTTCTACTACTCAGGAATA	Shigella sonnei str. 95233 (Class IIIc, n=326)	TGTAG	ClassIIIc	NA	Shigella sonnei	86298	SAMEA2003897	PRJEB2975	GCA_001249695.1	Scaffold	ftp://ftp.ncbi.nlm.nih.gov/genomes/all/GCF_001249695.1_8289_7_82	ftp://ftp.ncbi.nlm.nih.gov/genomes/all/GCA_001249695.1_8289_7_82
GCF_001249735	TGTCTAGTTTATCGTCTCATTTAGGAGGAGACTTACTTATTGTTTTCTTTTACTTAATCTGATTATAAGGAAAACCAACTTCTACTACTCAGGAATA	Shigella sonnei str. 95233 (Class IIIc, n=326)	TGTAG	ClassIIIc	NA	Shigella sonnei	44672409	SAMEA1559970	PRJEB2075	GCA_001249735.1	Scaffold	ftp://ftp.ncbi.nlm.nih.gov/genomes/all/GCF_001249735.1_8489_2_86	ftp://ftp.ncbi.nlm.nih.gov/genomes/all/GCA_001249735.1_8489_2_86
GCF_001249835	TGTCTAGTTTATCGTCTCATTTAGGAGGAGACTTACTTATTGTTTTCTTTTACTTAATCTGATTATAAGGAAAACCAACTTCTACTACTCAGGAATA	Shigella sonnei str. 95233 (Class IIIc, n=326)	TGTAG	ClassIIIc	NA	Shigella sonnei	H111200327	SAMEA2445730	PRJEB2976	GCA_001249835.1	Scaffold	ftp://ftp.ncbi.nlm.nih.gov/genomes/all/GCF_001249835.1_12971_8_44	ftp://ftp.ncbi.nlm.nih.gov/genomes/all/GCA_001249835.1_12971_8_44
GCF_001249855	TGTCTAGTTTATCGTCTCATTTAGGAGGAGACTTACTTATTGTTTTCTTTTACTTAATCTGATTATAAGGAAAACCAACTTCTACTACTCAGGAATA	Shigella sonnei str. 95233 (Class IIIc, n=326)	TGTAG	ClassIIIc	NA	Shigella sonnei	08-2334	SAMEA2247152	PRJEB2976	GCA_001249855.1	Scaffold	ftp://ftp.ncbi.nlm.nih.gov/genomes/all/GCF_001249855.1_11822_8_58	ftp://ftp.ncbi.nlm.nih.gov/genomes/all/GCA_001249855.1_11822_8_58
GCF_001249895	TGTCTAGTTTATCGTCTCATTTAGGAGGAGACTTACTTATTGTTTTCTTTTACTTAATCTGATTATAAGGAAAACCAACTTCTACTACTCAGGAATA	Shigella sonnei str. 95233 (Class IIIc, n=326)	TGTAG	ClassIIIc	NA	Shigella sonnei	H102640221	SAMEA2445717	PRJEB2976	GCA_001249895.1	Scaffold	ftp://ftp.ncbi.nlm.nih.gov/genomes/all/GCF_001249895.1_12971_8_33	ftp://ftp.ncbi.nlm.nih.gov/genomes/all/GCA_001249895.1_12971_8_33
GCF_001249955	TGTCTAGTTTATCGTCTCATTTAGGAGGAGACTTACTTATTGTTTTCTTTTACTTAATCTGATTATAAGGAAAACCAACTTCTACTACTCAGGAATA	Shigella sonnei str. 95233 (Class IIIc, n=326)	TGTAG	ClassIIIc	NA	Shigella sonnei	35527695	SAMEA2003496	PRJEB2975	GCA_001249955.1	Scaffold	ftp://ftp.ncbi.nlm.nih.gov/genomes/all/GCF_001249955.1_8290_5_9	ftp://ftp.ncbi.nlm.nih.gov/genomes/all/GCA_001249955.1_8290_5_9
GCF_001250055	TGTCTAGTTTATCGTCTCATTTAGGAGGAGACTTACTTATTGTTTTCTTTTACTTAATCTGATTATAAGGAAAACCAACTTCTACTACTCAGGAATA	Shigella sonnei str. 95233 (Class IIIc, n=326)	TGTAG	ClassIIIc	NA	Shigella sonnei	H112700291	SAMEA1324291	PRJEB2846	GCA_001250055.1	Contig	ftp://ftp.ncbi.nlm.nih.gov/genomes/all/GCF_001250055.1_7655_8_12	ftp://ftp.ncbi.nlm.nih.gov/genomes/all/GCA_001250055.1_7655_8_12
GCF_001250075	TGTCTAGTTTATCGTCTCATTTAGGAGGAGACTTACTTATTGTTTTCTTTTACTTAATCTGATTATAAGGAAAACCAACTTCTACTACTCAGGAATA	Shigella sonnei str. 95233 (Class IIIc, n=326)	TGTAG	ClassIIIc	NA	Shigella sonnei	44781873	SAMEA1560456	PRJEB2075	GCA_001250075.1	Scaffold	ftp://ftp.ncbi.nlm.nih.gov/genomes/all/GCF_001250075.1_8489_2_92	ftp://ftp.ncbi.nlm.nih.gov/genomes/all/GCA_001250075.1_8489_2_92
GCF_001250095	TGTCTAGTTTATCGTCTCATTTAGGAGGAGACTTACTTATTGTTTTCTTTTACTTAATCTGATTATAAGGAAAACCAACTTCTACTACTCAGGAATA	Shigella sonnei str. 95233 (Class IIIc, n=326)	TGTAG	ClassIIIc	NA	Shigella sonnei	H141120338	SAMEA2445763	PRJEB2976	GCA_001250095.1	Scaffold	ftp://ftp.ncbi.nlm.nih.gov/genomes/all/GCF_001250095.1_12971_8_71	ftp://ftp.ncbi.nlm.nih.gov/genomes/all/GCA_001250095.1_12971_8_71
GCF_001250135	TGTCTAGTTTATCGTCTCATTTAGGAGGAGACTTACTTATTGTTTTCTTTTACTTAATCTGATTATAAGGAAAACCAACTTCTACTACTCAGGAATA	Shigella sonnei str. 95233 (Class IIIc, n=326)	TGTAG	ClassIIIc	NA	Shigella sonnei	143563	SAMEA2057990	PRJEB2975	GCA_001250135.1	Contig	ftp://ftp.ncbi.nlm.nih.gov/genomes/all/GCF_001250135.1_9870_6_24	ftp://ftp.ncbi.nlm.nih.gov/genomes/all/GCA_001250135.1_9870_6_24
GCF_001250215	TGTCTAGTTTATCGTCTCATTTAGGAGGAGACTTACTTATTGTTTTCTTTTACTTAATCTGATTATAAGGAAAACCAACTTCTACTACTCAGGAATA	Shigella sonnei str. 95233 (Class IIIc, n=326)	TGTAG	ClassIIIc	NA	Shigella sonnei	H101700383	SAMEA2445714	PRJEB2976	GCA_001250215.1	Scaffold	ftp://ftp.ncbi.nlm.nih.gov/genomes/all/GCF_001250215.1_12971_8_31	ftp://ftp.ncbi.nlm.nih.gov/genomes/all/GCA_001250215.1_12971_8_31
GCF_001250275	TGTCTAGTTTATCGTCTCATTTAGGAGGAGACTTACTTATTGTTTTCTTTTACTTAATCTGATTATAAGGAAAACCAACTTCTACTACTCAGGAATA	Shigella sonnei str. 95233 (Class IIIc, n=326)	TGTAG	ClassIIIc	NA	Shigella sonnei	109305	SAMEA2003988	PRJEB2975	GCA_001250275.1	Scaffold	ftp://ftp.ncbi.nlm.nih.gov/genomes/all/GCF_001250275.1_8290_4_55	ftp://ftp.ncbi.nlm.nih.gov/genomes/all/GCA_001250275.1_8290_4_55
GCF_001250295	TGTCTAGTTTATCGTCTCATTTAGGAGGAGACTTACTTATTGTTTTCTTTTACTTAATCTGATTATAAGGAAAACCAACTTCTACTACTCAGGAATA	Shigella sonnei str. 95233 (Class IIIc, n=326)	TGTAG	ClassIIIc	NA	Shigella sonnei	85674	SAMEA2004848	PRJEB2975	GCA_001250295.1	Scaffold	ftp://ftp.ncbi.nlm.nih.gov/genomes/all/GCF_001250295.1_8289_7_74	ftp://ftp.ncbi.nlm.nih.gov/genomes/all/GCA_001250295.1_8289_7_74
GCF_001250315	TGTCTAGTTTATCGTCTCATTTAGGAGGAGACTTACTTATTGTTTTCTTTTACTTAATCTGATTATAAGGAAAACCAACTTCTACTACTCAGGAATA	Shigella sonnei str. 95233 (Class IIIc, n=326)	TGTAG	ClassIIIc	NA	Shigella sonnei	87036	SAMEA2004853	PRJEB2975	GCA_001250315.1	Scaffold	ftp://ftp.ncbi.nlm.nih.gov/genomes/all/GCF_001250315.1_8289_7_89	ftp://ftp.ncbi.nlm.nih.gov/genomes/all/GCA_001250315.1_8289_7_89
GCF_001250335	TGTCTAGTTTATCGTCTCATTTAGGAGGAGACTTACTTATTGTTTTCTTTTACTTAATCTGATTATAAGGAAAACCAACTTCTACTACTCAGGAATA	Shigella sonnei str. 95233 (Class IIIc, n=326)	TGTAG	ClassIIIc	NA	Shigella sonnei	95234	SAMEA2004860	PRJEB2975	GCA_001250335.1	Contig	ftp://ftp.ncbi.nlm.nih.gov/genomes/all/GCF_001250335.1_8290_4_14	ftp://ftp.ncbi.nlm.nih.gov/genomes/all/GCA_001250335.1_8290_4_14
GCF_001250395	TGTCTAGTTTATCGTCTCATTTAGGAGGAGACTTACTTATTGTTTTCTTTTACTTAATCTGATTATAAGGAAAACCAACTTCTACTACTCAGGAATA	Shigella sonnei str. 95233 (Class IIIc, n=326)	TGTAG	ClassIIIc	NA	Shigella sonnei	95529	SAMEA2003907	PRJEB2975	GCA_001250395.1	Scaffold	ftp://ftp.ncbi.nlm.nih.gov/genomes/all/GCF_001250395.1_8290_4_16	ftp://ftp.ncbi.nlm.nih.gov/genomes/all/GCA_001250395.1_8290_4_16
GCF_001250415	TGTCTAGTTTATCGTCTCATTTAGGAGGAGACTTACTTATTGTTTTCTTTTACTTAATCTGATTATAAGGAAAACCAACTTCTACTACTCAGGAATA	Shigella sonnei str. 95233 (Class IIIc, n=326)	TGTAG	ClassIIIc	NA	Shigella sonnei	sh02-9633	SAMEA1027673	PRJEB2460	GCA_001250415.1	Scaffold	ftp://ftp.ncbi.nlm.nih.gov/genomes/all/GCF_001250415.1_6350_1_3	ftp://ftp.ncbi.nlm.nih.gov/genomes/all/GCA_001250415.1_6350_1_3
GCF_001250515	TGTCTAGTTTATCGTCTCATTTAGGAGGAGACTTACTTATTGTTTTCTTTTACTTAATCTGATTATAAGGAAAACCAACTTCTACTACTCAGGAATA	Shigella sonnei str. 95233 (Class IIIc, n=326)	TGTAG	ClassIIIc	NA	Shigella sonnei	sh02-8933	SAMEA1027679	PRJEB2460	GCA_001250515.1	Scaffold	ftp://ftp.ncbi.nlm.nih.gov/genomes/all/GCF_001250515.1_6350_1_2	ftp://ftp.ncbi.nlm.nih.gov/genomes/all/GCA_001250515.1_6350_1_2
GCF_001250555	TGTCTAGTTTATCGTCTCATTTAGGAGGAGACTTACTTATTGTTTTCTTTTACTTAATCTGATTATAAGGAAAACCAACTTCTACTACTCAGGAATA	Shigella sonnei str. 95233 (Class IIIc, n=326)	TGTAG	ClassIIIc	NA	Shigella sonnei	sh07-1608	SAMEA1027690	PRJEB2460	GCA_001250555.1	Scaffold	ftp://ftp.ncbi.nlm.nih.gov/genomes/all/GCF_001250555.1_6350_1_10	ftp://ftp.ncbi.nlm.nih.gov/genomes/all/GCA_001250555.1_6350_1_10
GCF_001250575	TGTCTAGTTTATCGTCTCATTTAGGAGGAGACTTACTTATTGTTTTCTTTTACTTAATCTGATTATAAGGAAAACCAACTTCTACTACTCAGGAATA	Shigella sonnei str. 95233 (Class IIIc, n=326)	TGTAG	ClassIIIc	NA	Shigella sonnei	H092580349	SAMEA2445704	PRJEB2976	GCA_001250575.1	Scaffold	ftp://ftp.ncbi.nlm.nih.gov/genomes/all/GCF_001250575.1_12971_8_23	ftp://ftp.ncbi.nlm.nih.gov/genomes/all/GCA_001250575.1_12971_8_23
GCF_001250595	TGTCTAGTTTATCGTCTCATTTAGGAGGAGACTTACTTATTGTTTTCTTTTACTTAATCTGATTATAAGGAAAACCAACTTCTACTACTCAGGAATA	Shigella sonnei str. 95233 (Class IIIc, n=326)	TGTAG	ClassIIIc	NA	Shigella sonnei	201311626_1	SAMEA3345059	PRJEB9113	GCA_001250595.1	Scaffold	ftp://ftp.ncbi.nlm.nih.gov/genomes/all/GCF_001250595.1_Sg_201311626_GCGCTA_L001	ftp://ftp.ncbi.nlm.nih.gov/genomes/all/GCA_001250595.1_Sg_201311626_GCGCTA_L001
GCF_001250635	TGTCTAGTTTATCGTCTCATTTAGGAGGAGACTTACTTATTGTTTTCTTTTACTTAATCTGATTATAAGGAAAACCAACTTCTACTACTCAGGAATA	Shigella sonnei str. 95233 (Class IIIc, n=326)	TGTAG	ClassIIIc	NA	Shigella sonnei	22672674	SAMEA2035205	PRJEB2975	GCA_001250635.1	Scaffold	ftp://ftp.ncbi.nlm.nih.gov/genomes/all/GCF_001250635.1_8290_5_12	ftp://ftp.ncbi.nlm.nih.gov/genomes/all/GCA_001250635.1_8290_5_12
GCF_001250675	TGTCTAGTTTATCGTCTCATTTAGGAGGAGACTTACTTATTGTTTTCTTTTACTTAATCTGATTATAAGGAAAACCAACTTCTACTACTCAGGAATA	Shigella sonnei str. 95233 (Class IIIc, n=326)	TGTAG	ClassIIIc	NA	Shigella sonnei	144375	SAMEA2057234	PRJEB2975	GCA_001250675.1	Scaffold	ftp://ftp.ncbi.nlm.nih.gov/genomes/all/GCF_001250675.1_9870_7_7	ftp://ftp.ncbi.nlm.nih.gov/genomes/all/GCA_001250675.1_9870_7_7
GCF_001250695	TGTCTAGTTTATCGTCTCATTTAGGAGGAGACTTACTTATTGTTTTCTTTTACTTAATCTGATTATAAGGAAAACCAACTTCTACTACTCAGGAATA	Shigella sonnei str. 95233 (Class IIIc, n=326)	TGTAG	ClassIIIc	NA	Shigella sonnei	48001ss_1	SAMEA3345046	PRJEB9113	GCA_001250695.1	Scaffold	ftp://ftp.ncbi.nlm.nih.gov/genomes/all/GCF_001250695.1_H14154048001	ftp://ftp.ncbi.nlm.nih.gov/genomes/all/GCA_001250695.1_H14154048001
GCF_001250775	TGTCTAGTTTATCGTCTCATTTAGGAGGAGACTTACTTATTGTTTTCTTTTACTTAATCTGATTATAAGGAAAACCAACTTCTACTACTCAGGAATA	Shigella sonnei str. 95233 (Class IIIc, n=326)	TGTAG	ClassIIIc	NA	Shigella sonnei	85001	SAMEA2003382	PRJEB2975	GCA_001250775.1	Scaffold	ftp://ftp.ncbi.nlm.nih.gov/genomes/all/GCF_001250775.1_8289_7_69	ftp://ftp.ncbi.nlm.nih.gov/genomes/all/GCA_001250775.1_8289_7_69
GCF_001250815	TGTCTAGTTTATCGTCTCATTTAGGAGGAGACTTACTTATTGTTTTCTTTTACTTAATCTGATTATAAGGAAAACCAACTTCTACTACTCAGGAATA	Shigella sonnei str. 95233 (Class IIIc, n=326)	TGTAG	ClassIIIc	NA	Shigella sonnei	201402408_1	SAMEA3345090	PRJEB9113	GCA_001250815.1	Scaffold	ftp://ftp.ncbi.nlm.nih.gov/genomes/all/GCF_001250815.1_Sg_201402408_ACTGAT_L001	ftp://ftp.ncbi.nlm.nih.gov/genomes/all/GCA_001250815.1_Sg_201402408_ACTGAT_L001
GCF_001250855	TGTCTAGTTTATCGTCTCATTTAGGAGGAGACTTACTTATTGTTTTCTTTTACTTAATCTGATTATAAGGAAAACCAACTTCTACTACTCAGGAATA	Shigella sonnei str. 95233 (Class IIIc, n=326)	TGTAG	ClassIIIc	NA	Shigella sonnei	H112920487	SAMEA1324246	PRJEB2846	GCA_001250855.1	Scaffold	ftp://ftp.ncbi.nlm.nih.gov/genomes/all/GCF_001250855.1_7655_8_13	ftp://ftp.ncbi.nlm.nih.gov/genomes/all/GCA_001250855.1_7655_8_13
GCF_001250875	TGTCTAGTTTATCGTCTCATTTAGGAGGAGACTTACTTATTGTTTTCTTTTACTTAATCTGATTATAAGGAAAACCAACTTCTACTACTCAGGAATA	Shigella sonnei str. 95233 (Class IIIc, n=326)	TGTAG	ClassIIIc	NA	Shigella sonnei	201401463_1	SAMEA3345083	PRJEB9113	GCA_001250875.1	Scaffold	ftp://ftp.ncbi.nlm.nih.gov/genomes/all/GCF_001250875.1_Sg_201401463_GTCCGC_L001	ftp://ftp.ncbi.nlm.nih.gov/genomes/all/GCA_001250875.1_Sg_201401463_GTCCGC_L001
GCF_001250895	TGTCTAGTTTATCGTCTCATTTAGGAGGAGACTTACTTATTGTTTTCTTTTACTTAATCTGATTATAAGGAAAACCAACTTCTACTACTCAGGAATA	Shigella sonnei str. 95233 (Class IIIc, n=326)	TGTAG	ClassIIIc	NA	Shigella sonnei	92497962	SAMEA1560460	PRJEB2075	GCA_001250895.1	Contig	ftp://ftp.ncbi.nlm.nih.gov/genomes/all/GCF_001250895.1_8489_2_93	ftp://ftp.ncbi.nlm.nih.gov/genomes/all/GCA_001250895.1_8489_2_93
GCF_001250915	TGTCTAGTTTATCGTCTCATTTAGGAGGAGACTTACTTATTGTTTTCTTTTACTTAATCTGATTATAAGGAAAACCAACTTCTACTACTCAGGAATA	Shigella sonnei str. 95233 (Class IIIc, n=326)	TGTAG	ClassIIIc	NA	Shigella sonnei	83011	SAMEA2004846	PRJEB2975	GCA_001250915.1	Contig	ftp://ftp.ncbi.nlm.nih.gov/genomes/all/GCF_001250915.1_8289_7_65	ftp://ftp.ncbi.nlm.nih.gov/genomes/all/GCA_001250915.1_8289_7_65
GCF_001250955	TGTCTAGTTTATCGTCTCATTTAGGAGGAGACTTACTTATTGTTTTCTTTTACTTAATCTGATTATAAGGAAAACCAACTTCTACTACTCAGGAATA	Shigella sonnei str. 95233 (Class IIIc, n=326)	TGTAG	ClassIIIc	NA	Shigella sonnei	H103560477	SAMEA2445725	PRJEB2976	GCA_001250955.1	Scaffold	ftp://ftp.ncbi.nlm.nih.gov/genomes/all/GCF_001250955.1_12971_8_39	ftp://ftp.ncbi.nlm.nih.gov/genomes/all/GCA_001250955.1_12971_8_39
GCF_001250975	TGTCTAGTTTATCGTCTCATTTAGGAGGAGACTTACTTATTGTTTTCTTTTACTTAATCTGATTATAAGGAAAACCAACTTCTACTACTCAGGAATA	Shigella sonnei str. 95233 (Class IIIc, n=326)	TGTAG	ClassIIIc	NA	Shigella sonnei	109310	SAMEA2004903	PRJEB2975	GCA_001250975.1	Scaffold	ftp://ftp.ncbi.nlm.nih.gov/genomes/all/GCF_001250975.1_8290_4_56	ftp://ftp.ncbi.nlm.nih.gov/genomes/all/GCA_001250975.1_8290_4_56
GCF_001250995	TGTCTAGTTTATCGTCTCATTTAGGAGGAGACTTACTTATTGTTTTCTTTTACTTAATCTGATTATAAGGAAAACCAACTTCTACTACTCAGGAATA	Shigella sonnei str. 95233 (Class IIIc, n=326)	TGTAG	ClassIIIc	NA	Shigella sonnei	98904	SAMEA2003912	PRJEB2975	GCA_001250995.1	Scaffold	ftp://ftp.ncbi.nlm.nih.gov/genomes/all/GCF_001250995.1_8290_4_31	ftp://ftp.ncbi.nlm.nih.gov/genomes/all/GCA_001250995.1_8290_4_31
GCF_001251015	TGTCTAGTTTATCGTCTCATTTAGGAGGAGACTTACTTATTGTTTTCTTTTACTTAATCTGATTATAAGGAAAACCAACTTCTACTACTCAGGAATA	Shigella sonnei str. 95233 (Class IIIc, n=326)	TGTAG	ClassIIIc	NA	Shigella sonnei	H112220292	SAMEA2445734	PRJEB2976	GCA_001251015.1	Scaffold	ftp://ftp.ncbi.nlm.nih.gov/genomes/all/GCF_001251015.1_12971_8_46	ftp://ftp.ncbi.nlm.nih.gov/genomes/all/GCA_001251015.1_12971_8_46
GCF_001251035	TGTCTAGTTTATCGTCTCATTTAGGAGGAGACTTACTTATTGTTTTCTTTTACTTAATCTGATTATAAGGAAAACCAACTTCTACTACTCAGGAATA	Shigella sonnei str. 95233 (Class IIIc, n=326)	TGTAG	ClassIIIc	NA	Shigella sonnei	201400752_1	SAMEA3345075	PRJEB9113	GCA_001251035.1	Scaffold	ftp://ftp.ncbi.nlm.nih.gov/genomes/all/GCF_001251035.1_Sg_201400752_GATCAG_L001	ftp://ftp.ncbi.nlm.nih.gov/genomes/all/GCA_001251035.1_Sg_201400752_GATCAG_L001
GCF_001251055	TGTCTAGTTTATCGTCTCATTTAGGAGGAGACTTACTTATTGTTTTCTTTTACTTAATCTGATTATAAGGAAAACCAACTTCTACTACTCAGGAATA	Shigella sonnei str. 95233 (Class IIIc, n=326)	TGTAG	ClassIIIc	NA	Shigella sonnei	37975463	SAMEA1559988	PRJEB2075	GCA_001251055.1	Contig	ftp://ftp.ncbi.nlm.nih.gov/genomes/all/GCF_001251055.1_8489_2_84	ftp://ftp.ncbi.nlm.nih.gov/genomes/all/GCA_001251055.1_8489_2_84
GCF_001251195	TGTCTAGTTTATCGTCTCATTTAGGAGGAGACTTACTTATTGTTTTCTTTTACTTAATCTGATTATAAGGAAAACCAACTTCTACTACTCAGGAATA	Shigella sonnei str. 95233 (Class IIIc, n=326)	TGTAG	ClassIIIc	NA	Shigella sonnei	H140200293	SAMEA2445740	PRJEB2976	GCA_001251195.1	Scaffold	ftp://ftp.ncbi.nlm.nih.gov/genomes/all/GCF_001251195.1_12971_8_50	ftp://ftp.ncbi.nlm.nih.gov/genomes/all/GCA_001251195.1_12971_8_50
GCF_001251315	TGTCTAGTTTATCGTCTCATTTAGGAGGAGACTTACTTATTGTTTTCTTTTACTTAATCTGATTATAAGGAAAACCAACTTCTACTACTCAGGAATA	Shigella sonnei str. 95233 (Class IIIc, n=326)	TGTAG	ClassIIIc	NA	Shigella sonnei	201403906_1	SAMEA3345094	PRJEB9113	GCA_001251315.1	Scaffold	ftp://ftp.ncbi.nlm.nih.gov/genomes/all/GCF_001251315.1_Sg_201403906_CAACTA_L001	ftp://ftp.ncbi.nlm.nih.gov/genomes/all/GCA_001251315.1_Sg_201403906_CAACTA_L001
GCF_001251335	TGTCTAGTTTATCGTCTCATTTAGGAGGAGACTTACTTATTGTTTTCTTTTACTTAATCTGATTATAAGGAAAACCAACTTCTACTACTCAGGAATA	Shigella sonnei str. 95233 (Class IIIc, n=326)	TGTAG	ClassIIIc	NA	Shigella sonnei	H113080349	SAMEA1027670	PRJEB2460	GCA_001251335.1	Scaffold	ftp://ftp.ncbi.nlm.nih.gov/genomes/all/GCF_001251335.1_7353_1_22	ftp://ftp.ncbi.nlm.nih.gov/genomes/all/GCA_001251335.1_7353_1_22
GCF_001251355	TGTCTAGTTTATCGTCTCATTTAGGAGGAGACTTACTTATTGTTTTCTTTTACTTAATCTGATTATAAGGAAAACCAACTTCTACTACTCAGGAATA	Shigella sonnei str. 95233 (Class IIIc, n=326)	TGTAG	ClassIIIc	NA	Shigella sonnei	99767	SAMEA2004899	PRJEB2975	GCA_001251355.1	Scaffold	ftp://ftp.ncbi.nlm.nih.gov/genomes/all/GCF_001251355.1_8290_4_44	ftp://ftp.ncbi.nlm.nih.gov/genomes/all/GCA_001251355.1_8290_4_44
GCF_001251375	TGTCTAGTTTATCGTCTCATTTAGGAGGAGACTTACTTATTGTTTTCTTTTACTTAATCTGATTATAAGGAAAACCAACTTCTACTACTCAGGAATA	Shigella sonnei str. 95233 (Class IIIc, n=326)	TGTAG	ClassIIIc	NA	Shigella sonnei	95013	SAMEA2003905	PRJEB2975	GCA_001251375.1	Scaffold	ftp://ftp.ncbi.nlm.nih.gov/genomes/all/GCF_001251375.1_8290_4_10	ftp://ftp.ncbi.nlm.nih.gov/genomes/all/GCA_001251375.1_8290_4_10
GCF_001251455	TGTCTAGTTTATCGTCTCATTTAGGAGGAGACTTACTTATTGTTTTCTTTTACTTAATCTGATTATAAGGAAAACCAACTTCTACTACTCAGGAATA	Shigella sonnei str. 95233 (Class IIIc, n=326)	TGTAG	ClassIIIc	NA	Shigella sonnei	75645	SAMEA2004799	PRJEB2975	GCA_001251455.1	Scaffold	ftp://ftp.ncbi.nlm.nih.gov/genomes/all/GCF_001251455.1_8289_7_38	ftp://ftp.ncbi.nlm.nih.gov/genomes/all/GCA_001251455.1_8289_7_38
GCF_001251515	TGTCTAGTTTATCGTCTCATTTAGGAGGAGACTTACTTATTGTTTTCTTTTACTTAATCTGATTATAAGGAAAACCAACTTCTACTACTCAGGAATA	Shigella sonnei str. 95233 (Class IIIc, n=326)	TGTAG	ClassIIIc	NA	Shigella sonnei	90931857	SAMEA1559977	PRJEB2075	GCA_001251515.1	Scaffold	ftp://ftp.ncbi.nlm.nih.gov/genomes/all/GCF_001251515.1_8489_2_83	ftp://ftp.ncbi.nlm.nih.gov/genomes/all/GCA_001251515.1_8489_2_83
GCF_001251575	TGTCTAGTTTATCGTCTCATTTAGGAGGAGACTTACTTATTGTTTTCTTTTACTTAATCTGATTATAAGGAAAACCAACTTCTACTACTCAGGAATA	Shigella sonnei str. 95233 (Class IIIc, n=326)	TGTAG	ClassIIIc	NA	Shigella sonnei	86323	SAMEA1972461	PRJEB2975	GCA_001251575.1	Scaffold	ftp://ftp.ncbi.nlm.nih.gov/genomes/all/GCF_001251575.1_8289_7_84	ftp://ftp.ncbi.nlm.nih.gov/genomes/all/GCA_001251575.1_8289_7_84
GCF_001251635	TGTCTAGTTTATCGTCTCATTTAGGAGGAGACTTACTTATTGTTTTCTTTTACTTAATCTGATTATAAGGAAAACCAACTTCTACTACTCAGGAATA	Shigella sonnei str. 95233 (Class IIIc, n=326)	TGTAG	ClassIIIc	NA	Shigella sonnei	36314706	SAMEA2004913	PRJEB2975	GCA_001251635.1	Scaffold	ftp://ftp.ncbi.nlm.nih.gov/genomes/all/GCF_001251635.1_8290_5_8	ftp://ftp.ncbi.nlm.nih.gov/genomes/all/GCA_001251635.1_8290_5_8
GCF_001251655	TGTCTAGTTTATCGTCTCATTTAGGAGGAGACTTACTTATTGTTTTCTTTTACTTAATCTGATTATAAGGAAAACCAACTTCTACTACTCAGGAATA	Shigella sonnei str. 95233 (Class IIIc, n=326)	TGTAG	ClassIIIc	NA	Shigella sonnei	75915	SAMEA1968332	PRJEB2975	GCA_001251655.1	Scaffold	ftp://ftp.ncbi.nlm.nih.gov/genomes/all/GCF_001251655.1_8289_7_50	ftp://ftp.ncbi.nlm.nih.gov/genomes/all/GCA_001251655.1_8289_7_50
GCF_001251695	TGTCTAGTTTATCGTCTCATTTAGGAGGAGACTTACTTATTGTTTTCTTTTACTTAATCTGATTATAAGGAAAACCAACTTCTACTACTCAGGAATA	Shigella sonnei str. 95233 (Class IIIc, n=326)	TGTAG	ClassIIIc	NA	Shigella sonnei	77257	SAMEA2003850	PRJEB2975	GCA_001251695.1	Scaffold	ftp://ftp.ncbi.nlm.nih.gov/genomes/all/GCF_001251695.1_8289_7_52	ftp://ftp.ncbi.nlm.nih.gov/genomes/all/GCA_001251695.1_8289_7_52
GCF_001251715	TGTCTAGTTTATCGTCTCATTTAGGAGGAGACTTACTTATTGTTTTCTTTTACTTAATCTGATTATAAGGAAAACCAACTTCTACTACTCAGGAATA	Shigella sonnei str. 95233 (Class IIIc, n=326)	TGTAG	ClassIIIc	NA	Shigella sonnei	143986	SAMEA2057224	PRJEB2975	GCA_001251715.1	Scaffold	ftp://ftp.ncbi.nlm.nih.gov/genomes/all/GCF_001251715.1_9870_6_41	ftp://ftp.ncbi.nlm.nih.gov/genomes/all/GCA_001251715.1_9870_6_41
GCF_001251735	TGTCTAGTTTATCGTCTCATTTAGGAGGAGACTTACTTATTGTTTTCTTTTACTTAATCTGATTATAAGGAAAACCAACTTCTACTACTCAGGAATA	Shigella sonnei str. 95233 (Class IIIc, n=326)	TGTAG	ClassIIIc	NA	Shigella sonnei	08-2916	SAMEA2247156	PRJEB2976	GCA_001251735.1	Scaffold	ftp://ftp.ncbi.nlm.nih.gov/genomes/all/GCF_001251735.1_11822_8_62	ftp://ftp.ncbi.nlm.nih.gov/genomes/all/GCA_001251735.1_11822_8_62
GCF_001251755	TGTCTAGTTTATCGTCTCATTTAGGAGGAGACTTACTTATTGTTTTCTTTTACTTAATCTGATTATAAGGAAAACCAACTTCTACTACTCAGGAATA	Shigella sonnei str. 95233 (Class IIIc, n=326)	TGTAG	ClassIIIc	NA	Shigella sonnei	H081700339	SAMEA2445685	PRJEB2976	GCA_001251755.1	Scaffold	ftp://ftp.ncbi.nlm.nih.gov/genomes/all/GCF_001251755.1_12971_8_9	ftp://ftp.ncbi.nlm.nih.gov/genomes/all/GCA_001251755.1_12971_8_9
GCF_001251795	TGTCTAGTTTATCGTCTCATTTAGGAGGAGACTTACTTATTGTTTTCTTTTACTTAATCTGATTATAAGGAAAACCAACTTCTACTACTCAGGAATA	Shigella sonnei str. 95233 (Class IIIc, n=326)	TGTAG	ClassIIIc	NA	Shigella sonnei	H132860550	SAMEA2445751	PRJEB2976	GCA_001251795.1	Scaffold	ftp://ftp.ncbi.nlm.nih.gov/genomes/all/GCF_001251795.1_12971_8_60	ftp://ftp.ncbi.nlm.nih.gov/genomes/all/GCA_001251795.1_12971_8_60
GCF_001251895	TGTCTAGTTTATCGTCTCATTTAGGAGGAGACTTACTTATTGTTTTCTTTTACTTAATCTGATTATAAGGAAAACCAACTTCTACTACTCAGGAATA	Shigella sonnei str. 95233 (Class IIIc, n=326)	TGTAG	ClassIIIc	NA	Shigella sonnei	36991242	SAMEA2003494	PRJEB2975	GCA_001251895.1	Contig	ftp://ftp.ncbi.nlm.nih.gov/genomes/all/GCF_001251895.1_8290_5_3	ftp://ftp.ncbi.nlm.nih.gov/genomes/all/GCA_001251895.1_8290_5_3
GCF_001251915	TGTCTAGTTTATCGTCTCATTTAGGAGGAGACTTACTTATTGTTTTCTTTTACTTAATCTGATTATAAGGAAAACCAACTTCTACTACTCAGGAATA	Shigella sonnei str. 95233 (Class IIIc, n=326)	TGTAG	ClassIIIc	NA	Shigella sonnei	201401742_1	SAMEA3345086	PRJEB9113	GCA_001251915.1	Scaffold	ftp://ftp.ncbi.nlm.nih.gov/genomes/all/GCF_001251915.1_Sg_201401742_GTTTCG_L001	ftp://ftp.ncbi.nlm.nih.gov/genomes/all/GCA_001251915.1_Sg_201401742_GTTTCG_L001
GCF_001251995	TGTCTAGTTTATCGTCTCATTTAGGAGGAGACTTACTTATTGTTTTCTTTTACTTAATCTGATTATAAGGAAAACCAACTTCTACTACTCAGGAATA	Shigella sonnei str. 95233 (Class IIIc, n=326)	TGTAG	ClassIIIc	NA	Shigella sonnei	H113240269	SAMEA1324191	PRJEB2846	GCA_001251995.1	Scaffold	ftp://ftp.ncbi.nlm.nih.gov/genomes/all/GCF_001251995.1_7655_8_17	ftp://ftp.ncbi.nlm.nih.gov/genomes/all/GCA_001251995.1_7655_8_17
GCF_001252095	TGTCTAGTTTATCGTCTCATTTAGGAGGAGACTTACTTATTGTTTTCTTTTACTTAATCTGATTATAAGGAAAACCAACTTCTACTACTCAGGAATA	Shigella sonnei str. 95233 (Class IIIc, n=326)	TGTAG	ClassIIIc	NA	Shigella sonnei	201401096_1	SAMEA3345079	PRJEB9113	GCA_001252095.1	Scaffold	ftp://ftp.ncbi.nlm.nih.gov/genomes/all/GCF_001252095.1_Sg_201401096_AGTTCC_L001	ftp://ftp.ncbi.nlm.nih.gov/genomes/all/GCA_001252095.1_Sg_201401096_AGTTCC_L001
GCF_001252115	TGTCTAGTTTATCGTCTCATTTAGGAGGAGACTTACTTATTGTTTTCTTTTACTTAATCTGATTATAAGGAAAACCAACTTCTACTACTCAGGAATA	Shigella sonnei str. 95233 (Class IIIc, n=326)	TGTAG	ClassIIIc	NA	Shigella sonnei	144358	SAMEA2057232	PRJEB2975	GCA_001252115.1	Scaffold	ftp://ftp.ncbi.nlm.nih.gov/genomes/all/GCF_001252115.1_9870_7_1	ftp://ftp.ncbi.nlm.nih.gov/genomes/all/GCA_001252115.1_9870_7_1
GCF_001252155	TGTCTAGTTTATCGTCTCATTTAGGAGGAGACTTACTTATTGTTTTCTTTTACTTAATCTGATTATAAGGAAAACCAACTTCTACTACTCAGGAATA	Shigella sonnei str. 95233 (Class IIIc, n=326)	TGTAG	ClassIIIc	NA	Shigella sonnei	KY 696	SAMEA2434362	PRJEB2975	GCA_001252155.1	Scaffold	ftp://ftp.ncbi.nlm.nih.gov/genomes/all/GCF_001252155.1_12830_1_35	ftp://ftp.ncbi.nlm.nih.gov/genomes/all/GCA_001252155.1_12830_1_35
GCF_001252235	TGTCTAGTTTATCGTCTCATTTAGGAGGAGACTTACTTATTGTTTTCTTTTACTTAATCTGATTATAAGGAAAACCAACTTCTACTACTCAGGAATA	Shigella sonnei str. 95233 (Class IIIc, n=326)	TGTAG	ClassIIIc	NA	Shigella sonnei	H131740366	SAMEA2445749	PRJEB2976	GCA_001252235.1	Scaffold	ftp://ftp.ncbi.nlm.nih.gov/genomes/all/GCF_001252235.1_12971_8_58	ftp://ftp.ncbi.nlm.nih.gov/genomes/all/GCA_001252235.1_12971_8_58
GCF_001252255	TGTCTAGTTTATCGTCTCATTTAGGAGGAGACTTACTTATTGTTTTCTTTTACTTAATCTGATTATAAGGAAAACCAACTTCTACTACTCAGGAATA	Shigella sonnei str. 95233 (Class IIIc, n=326)	TGTAG	ClassIIIc	NA	Shigella sonnei	201400855_1	SAMEA3345076	PRJEB9113	GCA_001252255.1	Scaffold	ftp://ftp.ncbi.nlm.nih.gov/genomes/all/GCF_001252255.1_Sg_201400855_TAGCTT_L001	ftp://ftp.ncbi.nlm.nih.gov/genomes/all/GCA_001252255.1_Sg_201400855_TAGCTT_L001
GCF_001252275	TGTCTAGTTTATCGTCTCATTTAGGAGGAGACTTACTTATTGTTTTCTTTTACTTAATCTGATTATAAGGAAAACCAACTTCTACTACTCAGGAATA	Shigella sonnei str. 95233 (Class IIIc, n=326)	TGTAG	ClassIIIc	NA	Shigella sonnei	109295	SAMEA2003444	PRJEB2975	GCA_001252275.1	Scaffold	ftp://ftp.ncbi.nlm.nih.gov/genomes/all/GCF_001252275.1_8290_4_54	ftp://ftp.ncbi.nlm.nih.gov/genomes/all/GCA_001252275.1_8290_4_54
GCF_001252315	TGTCTAGTTTATCGTCTCATTTAGGAGGAGACTTACTTATTGTTTTCTTTTACTTAATCTGATTATAAGGAAAACCAACTTCTACTACTCAGGAATA	Shigella sonnei str. 95233 (Class IIIc, n=326)	TGTAG	ClassIIIc	NA	Shigella sonnei	144376	SAMEA2058005	PRJEB2975	GCA_001252315.1	Contig	ftp://ftp.ncbi.nlm.nih.gov/genomes/all/GCF_001252315.1_9870_7_8	ftp://ftp.ncbi.nlm.nih.gov/genomes/all/GCA_001252315.1_9870_7_8
GCF_001252335	TGTCTAGTTTATCGTCTCATTTAGGAGGAGACTTACTTATTGTTTTCTTTTACTTAATCTGATTATAAGGAAAACCAACTTCTACTACTCAGGAATA	Shigella sonnei str. 95233 (Class IIIc, n=326)	TGTAG	ClassIIIc	NA	Shigella sonnei	20412581	SAMEA2434382	PRJEB2975	GCA_001252335.1	Scaffold	ftp://ftp.ncbi.nlm.nih.gov/genomes/all/GCF_001252335.1_12844_1_55	ftp://ftp.ncbi.nlm.nih.gov/genomes/all/GCA_001252335.1_12844_1_55
GCF_001252375	TGTCTAGTTTATCGTCTCATTTAGGAGGAGACTTACTTATTGTTTTCTTTTACTTAATCTGATTATAAGGAAAACCAACTTCTACTACTCAGGAATA	Shigella sonnei str. 95233 (Class IIIc, n=326)	TGTAG	ClassIIIc	NA	Shigella sonnei	109251	SAMEA2003443	PRJEB2975	GCA_001252375.1	Scaffold	ftp://ftp.ncbi.nlm.nih.gov/genomes/all/GCF_001252375.1_8290_4_51	ftp://ftp.ncbi.nlm.nih.gov/genomes/all/GCA_001252375.1_8290_4_51
GCF_001252415	TGTCTAGTTTATCGTCTCATTTAGGAGGAGACTTACTTATTGTTTTCTTTTACTTAATCTGATTATAAGGAAAACCAACTTCTACTACTCAGGAATA	Shigella sonnei str. 95233 (Class IIIc, n=326)	TGTAG	ClassIIIc	NA	Shigella sonnei	H112960373	SAMEA2445735	PRJEB2976	GCA_001252415.1	Scaffold	ftp://ftp.ncbi.nlm.nih.gov/genomes/all/GCF_001252415.1_12971_8_47	ftp://ftp.ncbi.nlm.nih.gov/genomes/all/GCA_001252415.1_12971_8_47
GCF_001252455	TGTCTAGTTTATCGTCTCATTTAGGAGGAGACTTACTTATTGTTTTCTTTTACTTAATCTGATTATAAGGAAAACCAACTTCTACTACTCAGGAATA	Shigella sonnei str. 95233 (Class IIIc, n=326)	TGTAG	ClassIIIc	NA	Shigella sonnei	H140820643	SAMEA2445745	PRJEB2976	GCA_001252455.1	Scaffold	ftp://ftp.ncbi.nlm.nih.gov/genomes/all/GCF_001252455.1_12971_8_54	ftp://ftp.ncbi.nlm.nih.gov/genomes/all/GCA_001252455.1_12971_8_54
GCF_001252475	TGTCTAGTTTATCGTCTCATTTAGGAGGAGACTTACTTATTGTTTTCTTTTACTTAATCTGATTATAAGGAAAACCAACTTCTACTACTCAGGAATA	Shigella sonnei str. 95233 (Class IIIc, n=326)	TGTAG	ClassIIIc	NA	Shigella sonnei	94818	SAMEA2003904	PRJEB2975	GCA_001252475.1	Scaffold	ftp://ftp.ncbi.nlm.nih.gov/genomes/all/GCF_001252475.1_8290_4_7	ftp://ftp.ncbi.nlm.nih.gov/genomes/all/GCA_001252475.1_8290_4_7
GCF_001252515	TGTCTAGTTTATCGTCTCATTTAGGAGGAGACTTACTTATTGTTTTCTTTTACTTAATCTGATTATAAGGAAAACCAACTTCTACTACTCAGGAATA	Shigella sonnei str. 95233 (Class IIIc, n=326)	TGTAG	ClassIIIc	NA	Shigella sonnei	F3189_PFGE 3	SAMEA1027654	PRJEB2460	GCA_001252515.1	Scaffold	ftp://ftp.ncbi.nlm.nih.gov/genomes/all/GCF_001252515.1_6350_1_18	ftp://ftp.ncbi.nlm.nih.gov/genomes/all/GCA_001252515.1_6350_1_18
GCF_001252595	TGTCTAGTTTATCGTCTCATTTAGGAGGAGACTTACTTATTGTTTTCTTTTACTTAATCTGATTATAAGGAAAACCAACTTCTACTACTCAGGAATA	Shigella sonnei str. 95233 (Class IIIc, n=326)	TGTAG	ClassIIIc	NA	Shigella sonnei	SS136782	SAMEA954646	PRJEB2128	GCA_001252595.1	Scaffold	ftp://ftp.ncbi.nlm.nih.gov/genomes/all/GCF_001252595.1_6246_5_6	ftp://ftp.ncbi.nlm.nih.gov/genomes/all/GCA_001252595.1_6246_5_6
GCF_001252615	TGTCTAGTTTATCGTCTCATTTAGGAGGAGACTTACTTATTGTTTTCTTTTACTTAATCTGATTATAAGGAAAACCAACTTCTACTACTCAGGAATA	Shigella sonnei str. 95233 (Class IIIc, n=326)	TGTAG	ClassIIIc	NA	Shigella sonnei	44964030	SAMEA1559972	PRJEB2075	GCA_001252615.1	Scaffold	ftp://ftp.ncbi.nlm.nih.gov/genomes/all/GCF_001252615.1_8489_2_87	ftp://ftp.ncbi.nlm.nih.gov/genomes/all/GCA_001252615.1_8489_2_87
GCF_001252635	TGTCTAGTTTATCGTCTCATTTAGGAGGAGACTTACTTATTGTTTTCTTTTACTTAATCTGATTATAAGGAAAACCAACTTCTACTACTCAGGAATA	Shigella sonnei str. 95233 (Class IIIc, n=326)	TGTAG	ClassIIIc	NA	Shigella sonnei	99441	SAMEA2003439	PRJEB2975	GCA_001252635.1	Scaffold	ftp://ftp.ncbi.nlm.nih.gov/genomes/all/GCF_001252635.1_8290_4_39	ftp://ftp.ncbi.nlm.nih.gov/genomes/all/GCA_001252635.1_8290_4_39
GCF_001252715	TGTCTAGTTTATCGTCTCATTTAGGAGGAGACTTACTTATTGTTTTCTTTTACTTAATCTGATTATAAGGAAAACCAACTTCTACTACTCAGGAATA	Shigella sonnei str. 95233 (Class IIIc, n=326)	TGTAG	ClassIIIc	NA	Shigella sonnei	H103240103	SAMEA2445722	PRJEB2976	GCA_001252715.1	Scaffold	ftp://ftp.ncbi.nlm.nih.gov/genomes/all/GCF_001252715.1_12971_8_37	ftp://ftp.ncbi.nlm.nih.gov/genomes/all/GCA_001252715.1_12971_8_37
GCF_001252755	TGTCTAGTTTATCGTCTCATTTAGGAGGAGACTTACTTATTGTTTTCTTTTACTTAATCTGATTATAAGGAAAACCAACTTCTACTACTCAGGAATA	Shigella sonnei str. 95233 (Class IIIc, n=326)	TGTAG	ClassIIIc	NA	Shigella sonnei	KY 1071	SAMEA2434368	PRJEB2975	GCA_001252755.1	Scaffold	ftp://ftp.ncbi.nlm.nih.gov/genomes/all/GCF_001252755.1_12830_1_41	ftp://ftp.ncbi.nlm.nih.gov/genomes/all/GCA_001252755.1_12830_1_41
GCF_001252795	TGTCTAGTTTATCGTCTCATTTAGGAGGAGACTTACTTATTGTTTTCTTTTACTTAATCTGATTATAAGGAAAACCAACTTCTACTACTCAGGAATA	Shigella sonnei str. 95233 (Class IIIc, n=326)	TGTAG	ClassIIIc	NA	Shigella sonnei	SS128716	SAMEA1013658	PRJEB2128	GCA_001252795.1	Scaffold	ftp://ftp.ncbi.nlm.nih.gov/genomes/all/GCF_001252795.1_6551_1_9	ftp://ftp.ncbi.nlm.nih.gov/genomes/all/GCA_001252795.1_6551_1_9
GCF_001252815	TGTCTAGTTTATCGTCTCATTTAGGAGGAGACTTACTTATTGTTTTCTTTTACTTAATCTGATTATAAGGAAAACCAACTTCTACTACTCAGGAATA	Shigella sonnei str. 95233 (Class IIIc, n=326)	TGTAG	ClassIIIc	NA	Shigella sonnei	20426787	SAMEA2434379	PRJEB2975	GCA_001252815.1	Scaffold	ftp://ftp.ncbi.nlm.nih.gov/genomes/all/GCF_001252815.1_12844_1_52	ftp://ftp.ncbi.nlm.nih.gov/genomes/all/GCA_001252815.1_12844_1_52
GCF_001252835	TGTCTAGTTTATCGTCTCATTTAGGAGGAGACTTACTTATTGTTTTCTTTTACTTAATCTGATTATAAGGAAAACCAACTTCTACTACTCAGGAATA	Shigella sonnei str. 95233 (Class IIIc, n=326)	TGTAG	ClassIIIc	NA	Shigella sonnei	SS132330	SAMEA954727	PRJEB2128	GCA_001252835.1	Scaffold	ftp://ftp.ncbi.nlm.nih.gov/genomes/all/GCF_001252835.1_6246_5_2	ftp://ftp.ncbi.nlm.nih.gov/genomes/all/GCA_001252835.1_6246_5_2
GCF_001252915	TGTCTAGTTTATCGTCTCATTTAGGAGGAGACTTACTTATTGTTTTCTTTTACTTAATCTGATTATAAGGAAAACCAACTTCTACTACTCAGGAATA	Shigella sonnei str. 95233 (Class IIIc, n=326)	TGTAG	ClassIIIc	NA	Shigella sonnei	SS85261	SAMEA1013835	PRJEB2128	GCA_001252915.1	Scaffold	ftp://ftp.ncbi.nlm.nih.gov/genomes/all/GCF_001252915.1_6496_8_6	ftp://ftp.ncbi.nlm.nih.gov/genomes/all/GCA_001252915.1_6496_8_6
GCF_001252975	TGTCTAGTTTATCGTCTCATTTAGGAGGAGACTTACTTATTGTTTTCTTTTACTTAATCTGATTATAAGGAAAACCAACTTCTACTACTCAGGAATA	Shigella sonnei str. 95233 (Class IIIc, n=326)	TGTAG	ClassIIIc	NA	Shigella sonnei	36861682	SAMEA1968925	PRJEB2975	GCA_001252975.1	Scaffold	ftp://ftp.ncbi.nlm.nih.gov/genomes/all/GCF_001252975.1_8290_5_15	ftp://ftp.ncbi.nlm.nih.gov/genomes/all/GCA_001252975.1_8290_5_15
GCF_001253015	TGTCTAGTTTATCGTCTCATTTAGGAGGAGACTTACTTATTGTTTTCTTTTACTTAATCTGATTATAAGGAAAACCAACTTCTACTACTCAGGAATA	Shigella sonnei str. 95233 (Class IIIc, n=326)	TGTAG	ClassIIIc	NA	Shigella sonnei	H112620252	SAMEA1027718	PRJEB2460	GCA_001253015.1	Scaffold	ftp://ftp.ncbi.nlm.nih.gov/genomes/all/GCF_001253015.1_7353_1_18	ftp://ftp.ncbi.nlm.nih.gov/genomes/all/GCA_001253015.1_7353_1_18
GCF_001253075	TGTCTAGTTTATCGTCTCATTTAGGAGGAGACTTACTTATTGTTTTCTTTTACTTAATCTGATTATAAGGAAAACCAACTTCTACTACTCAGGAATA	Shigella sonnei str. 95233 (Class IIIc, n=326)	TGTAG	ClassIIIc	NA	Shigella sonnei	124496	SAMEA2164642	PRJEB2975	GCA_001253075.1	Scaffold	ftp://ftp.ncbi.nlm.nih.gov/genomes/all/GCF_001253075.1_8290_4_96	ftp://ftp.ncbi.nlm.nih.gov/genomes/all/GCA_001253075.1_8290_4_96
GCF_001253135	TGTCTAGTTTATCGTCTCATTTAGGAGGAGACTTACTTATTGTTTTCTTTTACTTAATCTGATTATAAGGAAAACCAACTTCTACTACTCAGGAATA	Shigella sonnei str. 95233 (Class IIIc, n=326)	TGTAG	ClassIIIc	NA	Shigella sonnei	143562	SAMEA2057220	PRJEB2975	GCA_001253135.1	Scaffold	ftp://ftp.ncbi.nlm.nih.gov/genomes/all/GCF_001253135.1_9870_6_23	ftp://ftp.ncbi.nlm.nih.gov/genomes/all/GCA_001253135.1_9870_6_23
GCF_001253195	TGTCTAGTTTATCGTCTCATTTAGGAGGAGACTTACTTATTGTTTTCTTTTACTTAATCTGATTATAAGGAAAACCAACTTCTACTACTCAGGAATA	Shigella sonnei str. 95233 (Class IIIc, n=326)	TGTAG	ClassIIIc	NA	Shigella sonnei	21166370	SAMEA2434388	PRJEB2975	GCA_001253195.1	Scaffold	ftp://ftp.ncbi.nlm.nih.gov/genomes/all/GCF_001253195.1_12844_1_61	ftp://ftp.ncbi.nlm.nih.gov/genomes/all/GCA_001253195.1_12844_1_61
GCF_001253275	TGTCTAGTTTATCGTCTCATTTAGGAGGAGACTTACTTATTGTTTTCTTTTACTTAATCTGATTATAAGGAAAACCAACTTCTACTACTCAGGAATA	Shigella sonnei str. 95233 (Class IIIc, n=326)	TGTAG	ClassIIIc	NA	Shigella sonnei	95641	SAMEA2004861	PRJEB2975	GCA_001253275.1	Contig	ftp://ftp.ncbi.nlm.nih.gov/genomes/all/GCF_001253275.1_8290_4_17	ftp://ftp.ncbi.nlm.nih.gov/genomes/all/GCA_001253275.1_8290_4_17
GCF_001253335	TGTCTAGTTTATCGTCTCATTTAGGAGGAGACTTACTTATTGTTTTCTTTTACTTAATCTGATTATAAGGAAAACCAACTTCTACTACTCAGGAATA	Shigella sonnei str. 95233 (Class IIIc, n=326)	TGTAG	ClassIIIc	NA	Shigella sonnei	201312520_1	SAMEA3345064	PRJEB9113	GCA_001253335.1	Scaffold	ftp://ftp.ncbi.nlm.nih.gov/genomes/all/GCF_001253335.1_Sg_201312520_TCCCGA_L001	ftp://ftp.ncbi.nlm.nih.gov/genomes/all/GCA_001253335.1_Sg_201312520_TCCCGA_L001
GCF_001253355	TGTCTAGTTTATCGTCTCATTTAGGAGGAGACTTACTTATTGTTTTCTTTTACTTAATCTGATTATAAGGAAAACCAACTTCTACTACTCAGGAATA	Shigella sonnei str. 95233 (Class IIIc, n=326)	TGTAG	ClassIIIc	NA	Shigella sonnei	SS133628	SAMEA954644	PRJEB2128	GCA_001253355.1	Scaffold	ftp://ftp.ncbi.nlm.nih.gov/genomes/all/GCF_001253355.1_6246_5_4	ftp://ftp.ncbi.nlm.nih.gov/genomes/all/GCA_001253355.1_6246_5_4
GCF_001253395	TGTCTAGTTTATCGTCTCATTTAGGAGGAGACTTACTTATTGTTTTCTTTTACTTAATCTGATTATAAGGAAAACCAACTTCTACTACTCAGGAATA	Shigella sonnei str. 95233 (Class IIIc, n=326)	TGTAG	ClassIIIc	NA	Shigella sonnei	201403963_1	SAMEA3345097	PRJEB9113	GCA_001253395.1	Scaffold	ftp://ftp.ncbi.nlm.nih.gov/genomes/all/GCF_001253395.1_Sg_201403963_CACTCA_L001	ftp://ftp.ncbi.nlm.nih.gov/genomes/all/GCA_001253395.1_Sg_201403963_CACTCA_L001
GCF_001253415	TGTCTAGTTTATCGTCTCATTTAGGAGGAGACTTACTTATTGTTTTCTTTTACTTAATCTGATTATAAGGAAAACCAACTTCTACTACTCAGGAATA	Shigella sonnei str. 95233 (Class IIIc, n=326)	TGTAG	ClassIIIc	NA	Shigella sonnei	sh07-1910	SAMEA1027678	PRJEB2460	GCA_001253415.1	Scaffold	ftp://ftp.ncbi.nlm.nih.gov/genomes/all/GCF_001253415.1_6350_1_11	ftp://ftp.ncbi.nlm.nih.gov/genomes/all/GCA_001253415.1_6350_1_11
GCF_001253515	TGTCTAGTTTATCGTCTCATTTAGGAGGAGACTTACTTATTGTTTTCTTTTACTTAATCTGATTATAAGGAAAACCAACTTCTACTACTCAGGAATA	Shigella sonnei str. 95233 (Class IIIc, n=326)	TGTAG	ClassIIIc	NA	Shigella sonnei	H092140107	SAMEA2445703	PRJEB2976	GCA_001253515.1	Scaffold	ftp://ftp.ncbi.nlm.nih.gov/genomes/all/GCF_001253515.1_12971_8_22	ftp://ftp.ncbi.nlm.nih.gov/genomes/all/GCA_001253515.1_12971_8_22
GCF_001253535	TGTCTAGTTTATCGTCTCATTTAGGAGGAGACTTACTTATTGTTTTCTTTTACTTAATCTGATTATAAGGAAAACCAACTTCTACTACTCAGGAATA	Shigella sonnei str. 95233 (Class IIIc, n=326)	TGTAG	ClassIIIc	NA	Shigella sonnei	201400063_1	SAMEA3345071	PRJEB9113	GCA_001253535.1	Scaffold	ftp://ftp.ncbi.nlm.nih.gov/genomes/all/GCF_001253535.1_Sg_201400063_CAGATC_L001	ftp://ftp.ncbi.nlm.nih.gov/genomes/all/GCA_001253535.1_Sg_201400063_CAGATC_L001
GCF_001253655	TGTCTAGTTTATCGTCTCATTTAGGAGGAGACTTACTTATTGTTTTCTTTTACTTAATCTGATTATAAGGAAAACCAACTTCTACTACTCAGGAATA	Shigella sonnei str. 95233 (Class IIIc, n=326)	TGTAG	ClassIIIc	NA	Shigella sonnei	KY 834	SAMEA2434363	PRJEB2975	GCA_001253655.1	Scaffold	ftp://ftp.ncbi.nlm.nih.gov/genomes/all/GCF_001253655.1_12830_1_36	ftp://ftp.ncbi.nlm.nih.gov/genomes/all/GCA_001253655.1_12830_1_36
GCF_001253715	TGTCTAGTTTATCGTCTCATTTAGGAGGAGACTTACTTATTGTTTTCTTTTACTTAATCTGATTATAAGGAAAACCAACTTCTACTACTCAGGAATA	Shigella sonnei str. 95233 (Class IIIc, n=326)	TGTAG	ClassIIIc	NA	Shigella sonnei	87670	SAMEA2004854	PRJEB2975	GCA_001253715.1	Scaffold	ftp://ftp.ncbi.nlm.nih.gov/genomes/all/GCF_001253715.1_8289_7_92	ftp://ftp.ncbi.nlm.nih.gov/genomes/all/GCA_001253715.1_8289_7_92
GCF_001253735	TGTCTAGTTTATCGTCTCATTTAGGAGGAGACTTACTTATTGTTTTCTTTTACTTAATCTGATTATAAGGAAAACCAACTTCTACTACTCAGGAATA	Shigella sonnei str. 95233 (Class IIIc, n=326)	TGTAG	ClassIIIc	NA	Shigella sonnei	H141020368	SAMEA2445765	PRJEB2976	GCA_001253735.1	Scaffold	ftp://ftp.ncbi.nlm.nih.gov/genomes/all/GCF_001253735.1_12971_8_73	ftp://ftp.ncbi.nlm.nih.gov/genomes/all/GCA_001253735.1_12971_8_73
GCF_001253775	TGTCTAGTTTATCGTCTCATTTAGGAGGAGACTTACTTATTGTTTTCTTTTACTTAATCTGATTATAAGGAAAACCAACTTCTACTACTCAGGAATA	Shigella sonnei str. 95233 (Class IIIc, n=326)	TGTAG	ClassIIIc	NA	Shigella sonnei	88371	SAMEA2004855	PRJEB2975	GCA_001253775.1	Contig	ftp://ftp.ncbi.nlm.nih.gov/genomes/all/GCF_001253775.1_8289_7_95	ftp://ftp.ncbi.nlm.nih.gov/genomes/all/GCA_001253775.1_8289_7_95
GCF_001253795	TGTCTAGTTTATCGTCTCATTTAGGAGGAGACTTACTTATTGTTTTCTTTTACTTAATCTGATTATAAGGAAAACCAACTTCTACTACTCAGGAATA	Shigella sonnei str. 95233 (Class IIIc, n=326)	TGTAG	ClassIIIc	NA	Shigella sonnei	201401124_1	SAMEA3345080	PRJEB9113	GCA_001253795.1	Scaffold	ftp://ftp.ncbi.nlm.nih.gov/genomes/all/GCF_001253795.1_Sg_201401124_ATGTCA_L001	ftp://ftp.ncbi.nlm.nih.gov/genomes/all/GCA_001253795.1_Sg_201401124_ATGTCA_L001
GCF_001253855	TGTCTAGTTTATCGTCTCATTTAGGAGGAGACTTACTTATTGTTTTCTTTTACTTAATCTGATTATAAGGAAAACCAACTTCTACTACTCAGGAATA	Shigella sonnei str. 95233 (Class IIIc, n=326)	TGTAG	ClassIIIc	NA	Shigella sonnei	H113080358	SAMEA1027696	PRJEB2460	GCA_001253855.1	Scaffold	ftp://ftp.ncbi.nlm.nih.gov/genomes/all/GCF_001253855.1_7353_1_24	ftp://ftp.ncbi.nlm.nih.gov/genomes/all/GCA_001253855.1_7353_1_24
GCF_001253875	TGTCTAGTTTATCGTCTCATTTAGGAGGAGACTTACTTATTGTTTTCTTTTACTTAATCTGATTATAAGGAAAACCAACTTCTACTACTCAGGAATA	Shigella sonnei str. 95233 (Class IIIc, n=326)	TGTAG	ClassIIIc	NA	Shigella sonnei	93028	SAMEA2003431	PRJEB2975	GCA_001253875.1	Scaffold	ftp://ftp.ncbi.nlm.nih.gov/genomes/all/GCF_001253875.1_8290_4_3	ftp://ftp.ncbi.nlm.nih.gov/genomes/all/GCA_001253875.1_8290_4_3
GCF_001253955	TGTCTAGTTTATCGTCTCATTTAGGAGGAGACTTACTTATTGTTTTCTTTTACTTAATCTGATTATAAGGAAAACCAACTTCTACTACTCAGGAATA	Shigella sonnei str. 95233 (Class IIIc, n=326)	TGTAG	ClassIIIc	NA	Shigella sonnei	95776	SAMEA2003434	PRJEB2975	GCA_001253955.1	Scaffold	ftp://ftp.ncbi.nlm.nih.gov/genomes/all/GCF_001253955.1_8290_4_18	ftp://ftp.ncbi.nlm.nih.gov/genomes/all/GCA_001253955.1_8290_4_18
GCF_001253995	TGTCTAGTTTATCGTCTCATTTAGGAGGAGACTTACTTATTGTTTTCTTTTACTTAATCTGATTATAAGGAAAACCAACTTCTACTACTCAGGAATA	Shigella sonnei str. 95233 (Class IIIc, n=326)	TGTAG	ClassIIIc	NA	Shigella sonnei	85715	SAMEA2003384	PRJEB2975	GCA_001253995.1	Scaffold	ftp://ftp.ncbi.nlm.nih.gov/genomes/all/GCF_001253995.1_8289_7_75	ftp://ftp.ncbi.nlm.nih.gov/genomes/all/GCA_001253995.1_8289_7_75
GCF_001254075	TGTCTAGTTTATCGTCTCATTTAGGAGGAGACTTACTTATTGTTTTCTTTTACTTAATCTGATTATAAGGAAAACCAACTTCTACTACTCAGGAATA	Shigella sonnei str. 95233 (Class IIIc, n=326)	TGTAG	ClassIIIc	NA	Shigella sonnei	H140880294	SAMEA2445748	PRJEB2976	GCA_001254075.1	Scaffold	ftp://ftp.ncbi.nlm.nih.gov/genomes/all/GCF_001254075.1_12971_8_57	ftp://ftp.ncbi.nlm.nih.gov/genomes/all/GCA_001254075.1_12971_8_57
GCF_001254175	TGTCTAGTTTATCGTCTCATTTAGGAGGAGACTTACTTATTGTTTTCTTTTACTTAATCTGATTATAAGGAAAACCAACTTCTACTACTCAGGAATA	Shigella sonnei str. 95233 (Class IIIc, n=326)	TGTAG	ClassIIIc	NA	Shigella sonnei	109275	SAMEA1968803	PRJEB2975	GCA_001254175.1	Contig	ftp://ftp.ncbi.nlm.nih.gov/genomes/all/GCF_001254175.1_8290_4_52	ftp://ftp.ncbi.nlm.nih.gov/genomes/all/GCA_001254175.1_8290_4_52
GCF_001254195	TGTCTAGTTTATCGTCTCATTTAGGAGGAGACTTACTTATTGTTTTCTTTTACTTAATCTGATTATAAGGAAAACCAACTTCTACTACTCAGGAATA	Shigella sonnei str. 95233 (Class IIIc, n=326)	TGTAG	ClassIIIc	NA	Shigella sonnei	SS128220	SAMEA1013673	PRJEB2128	GCA_001254195.1	Scaffold	ftp://ftp.ncbi.nlm.nih.gov/genomes/all/GCF_001254195.1_6551_1_8	ftp://ftp.ncbi.nlm.nih.gov/genomes/all/GCA_001254195.1_6551_1_8
GCF_001254215	TGTCTAGTTTATCGTCTCATTTAGGAGGAGACTTACTTATTGTTTTCTTTTACTTAATCTGATTATAAGGAAAACCAACTTCTACTACTCAGGAATA	Shigella sonnei str. 95233 (Class IIIc, n=326)	TGTAG	ClassIIIc	NA	Shigella sonnei	99020	SAMEA2003437	PRJEB2975	GCA_001254215.1	Scaffold	ftp://ftp.ncbi.nlm.nih.gov/genomes/all/GCF_001254215.1_8290_4_33	ftp://ftp.ncbi.nlm.nih.gov/genomes/all/GCA_001254215.1_8290_4_33
GCF_001254235	TGTCTAGTTTATCGTCTCATTTAGGAGGAGACTTACTTATTGTTTTCTTTTACTTAATCTGATTATAAGGAAAACCAACTTCTACTACTCAGGAATA	Shigella sonnei str. 95233 (Class IIIc, n=326)	TGTAG	ClassIIIc	NA	Shigella sonnei	36230921	SAMEA1971157	PRJEB2975	GCA_001254235.1	Scaffold	ftp://ftp.ncbi.nlm.nih.gov/genomes/all/GCF_001254235.1_8290_5_11	ftp://ftp.ncbi.nlm.nih.gov/genomes/all/GCA_001254235.1_8290_5_11
GCF_001254275	TGTCTAGTTTATCGTCTCATTTAGGAGGAGACTTACTTATTGTTTTCTTTTACTTAATCTGATTATAAGGAAAACCAACTTCTACTACTCAGGAATA	Shigella sonnei str. 95233 (Class IIIc, n=326)	TGTAG	ClassIIIc	NA	Shigella sonnei	201312542_1	SAMEA3345065	PRJEB9113	GCA_001254275.1	Scaffold	ftp://ftp.ncbi.nlm.nih.gov/genomes/all/GCF_001254275.1_Sg_201312542_TCGAAG_L001	ftp://ftp.ncbi.nlm.nih.gov/genomes/all/GCA_001254275.1_Sg_201312542_TCGAAG_L001
GCF_001254375	TGTCTAGTTTATCGTCTCATTTAGGAGGAGACTTACTTATTGTTTTCTTTTACTTAATCTGATTATAAGGAAAACCAACTTCTACTACTCAGGAATA	Shigella sonnei str. 95233 (Class IIIc, n=326)	TGTAG	ClassIIIc	NA	Shigella sonnei	99382	SAMEA2003914	PRJEB2975	GCA_001254375.1	Scaffold	ftp://ftp.ncbi.nlm.nih.gov/genomes/all/GCF_001254375.1_8290_4_37	ftp://ftp.ncbi.nlm.nih.gov/genomes/all/GCA_001254375.1_8290_4_37
GCF_001254415	TGTCTAGTTTATCGTCTCATTTAGGAGGAGACTTACTTATTGTTTTCTTTTACTTAATCTGATTATAAGGAAAACCAACTTCTACTACTCAGGAATA	Shigella sonnei str. 95233 (Class IIIc, n=326)	TGTAG	ClassIIIc	NA	Shigella sonnei	95522	SAMEA2003433	PRJEB2975	GCA_001254415.1	Contig	ftp://ftp.ncbi.nlm.nih.gov/genomes/all/GCF_001254415.1_8290_4_15	ftp://ftp.ncbi.nlm.nih.gov/genomes/all/GCA_001254415.1_8290_4_15
GCF_001254455	TGTCTAGTTTATCGTCTCATTTAGGAGGAGACTTACTTATTGTTTTCTTTTACTTAATCTGATTATAAGGAAAACCAACTTCTACTACTCAGGAATA	Shigella sonnei str. 95233 (Class IIIc, n=326)	TGTAG	ClassIIIc	NA	Shigella sonnei	124566	SAMEA2164639	PRJEB2975	GCA_001254455.1	Contig	ftp://ftp.ncbi.nlm.nih.gov/genomes/all/GCF_001254455.1_8290_4_92	ftp://ftp.ncbi.nlm.nih.gov/genomes/all/GCA_001254455.1_8290_4_92
GCF_001254475	TGTCTAGTTTATCGTCTCATTTAGGAGGAGACTTACTTATTGTTTTCTTTTACTTAATCTGATTATAAGGAAAACCAACTTCTACTACTCAGGAATA	Shigella sonnei str. 95233 (Class IIIc, n=326)	TGTAG	ClassIIIc	NA	Shigella sonnei	201400046_1	SAMEA3345069	PRJEB9113	GCA_001254475.1	Scaffold	ftp://ftp.ncbi.nlm.nih.gov/genomes/all/GCF_001254475.1_Sg_201400046_ACAGTG_L001	ftp://ftp.ncbi.nlm.nih.gov/genomes/all/GCA_001254475.1_Sg_201400046_ACAGTG_L001
GCF_001254555	TGTCTAGTTTATCGTCTCATTTAGGAGGAGACTTACTTATTGTTTTCTTTTACTTAATCTGATTATAAGGAAAACCAACTTCTACTACTCAGGAATA	Shigella sonnei str. 95233 (Class IIIc, n=326)	TGTAG	ClassIIIc	NA	Shigella sonnei	86255	SAMEA2003896	PRJEB2975	GCA_001254555.1	Scaffold	ftp://ftp.ncbi.nlm.nih.gov/genomes/all/GCF_001254555.1_8289_7_79	ftp://ftp.ncbi.nlm.nih.gov/genomes/all/GCA_001254555.1_8289_7_79
GCF_001254755	TGTCTAGTTTATCGTCTCATTTAGGAGGAGACTTACTTATTGTTTTCTTTTACTTAATCTGATTATAAGGAAAACCAACTTCTACTACTCAGGAATA	Shigella sonnei str. 95233 (Class IIIc, n=326)	TGTAG	ClassIIIc	NA	Shigella sonnei	143983	SAMEA2057994	PRJEB2975	GCA_001254755.1	Scaffold	ftp://ftp.ncbi.nlm.nih.gov/genomes/all/GCF_001254755.1_9870_6_39	ftp://ftp.ncbi.nlm.nih.gov/genomes/all/GCA_001254755.1_9870_6_39
GCF_001254775	TGTCTAGTTTATCGTCTCATTTAGGAGGAGACTTACTTATTGTTTTCTTTTACTTAATCTGATTATAAGGAAAACCAACTTCTACTACTCAGGAATA	Shigella sonnei str. 95233 (Class IIIc, n=326)	TGTAG	ClassIIIc	NA	Shigella sonnei	75691	SAMEA2004802	PRJEB2975	GCA_001254775.1	Scaffold	ftp://ftp.ncbi.nlm.nih.gov/genomes/all/GCF_001254775.1_8289_7_47	ftp://ftp.ncbi.nlm.nih.gov/genomes/all/GCA_001254775.1_8289_7_47
GCF_001254795	TGTCTAGTTTATCGTCTCATTTAGGAGGAGACTTACTTATTGTTTTCTTTTACTTAATCTGATTATAAGGAAAACCAACTTCTACTACTCAGGAATA	Shigella sonnei str. 95233 (Class IIIc, n=326)	TGTAG	ClassIIIc	NA	Shigella sonnei	H082020297	SAMEA2445689	PRJEB2976	GCA_001254795.1	Scaffold	ftp://ftp.ncbi.nlm.nih.gov/genomes/all/GCF_001254795.1_12971_8_11	ftp://ftp.ncbi.nlm.nih.gov/genomes/all/GCA_001254795.1_12971_8_11
GCF_001254875	TGTCTAGTTTATCGTCTCATTTAGGAGGAGACTTACTTATTGTTTTCTTTTACTTAATCTGATTATAAGGAAAACCAACTTCTACTACTCAGGAATA	Shigella sonnei str. 95233 (Class IIIc, n=326)	TGTAG	ClassIIIc	NA	Shigella sonnei	H140860383	SAMEA2445747	PRJEB2976	GCA_001254875.1	Scaffold	ftp://ftp.ncbi.nlm.nih.gov/genomes/all/GCF_001254875.1_12971_8_56	ftp://ftp.ncbi.nlm.nih.gov/genomes/all/GCA_001254875.1_12971_8_56
GCF_001254935	TGTCTAGTTTATCGTCTCATTTAGGAGGAGACTTACTTATTGTTTTCTTTTACTTAATCTGATTATAAGGAAAACCAACTTCTACTACTCAGGAATA	Shigella sonnei str. 95233 (Class IIIc, n=326)	TGTAG	ClassIIIc	NA	Shigella sonnei	H140920393	SAMEA2445768	PRJEB2976	GCA_001254935.1	Scaffold	ftp://ftp.ncbi.nlm.nih.gov/genomes/all/GCF_001254935.1_12971_8_76	ftp://ftp.ncbi.nlm.nih.gov/genomes/all/GCA_001254935.1_12971_8_76
GCF_001254995	TGTCTAGTTTATCGTCTCATTTAGGAGGAGACTTACTTATTGTTTTCTTTTACTTAATCTGATTATAAGGAAAACCAACTTCTACTACTCAGGAATA	Shigella sonnei str. 95233 (Class IIIc, n=326)	TGTAG	ClassIIIc	NA	Shigella sonnei	83589	SAMEA2004847	PRJEB2975	GCA_001254995.1	Contig	ftp://ftp.ncbi.nlm.nih.gov/genomes/all/GCF_001254995.1_8289_7_68	ftp://ftp.ncbi.nlm.nih.gov/genomes/all/GCA_001254995.1_8289_7_68
GCF_001255015	TGTCTAGTTTATCGTCTCATTTAGGAGGAGACTTACTTATTGTTTTCTTTTACTTAATCTGATTATAAGGAAAACCAACTTCTACTACTCAGGAATA	Shigella sonnei str. 95233 (Class IIIc, n=326)	TGTAG	ClassIIIc	NA	Shigella sonnei	94817	SAMEA2003432	PRJEB2975	GCA_001255015.1	Scaffold	ftp://ftp.ncbi.nlm.nih.gov/genomes/all/GCF_001255015.1_8290_4_6	ftp://ftp.ncbi.nlm.nih.gov/genomes/all/GCA_001255015.1_8290_4_6
GCF_001255035	TGTCTAGTTTATCGTCTCATTTAGGAGGAGACTTACTTATTGTTTTCTTTTACTTAATCTGATTATAAGGAAAACCAACTTCTACTACTCAGGAATA	Shigella sonnei str. 95233 (Class IIIc, n=326)	TGTAG	ClassIIIc	NA	Shigella sonnei	H092760241	SAMEA2445707	PRJEB2976	GCA_001255035.1	Scaffold	ftp://ftp.ncbi.nlm.nih.gov/genomes/all/GCF_001255035.1_12971_8_26	ftp://ftp.ncbi.nlm.nih.gov/genomes/all/GCA_001255035.1_12971_8_26
GCF_001255115	TGTCTAGTTTATCGTCTCATTTAGGAGGAGACTTACTTATTGTTTTCTTTTACTTAATCTGATTATAAGGAAAACCAACTTCTACTACTCAGGAATA	Shigella sonnei str. 95233 (Class IIIc, n=326)	TGTAG	ClassIIIc	NA	Shigella sonnei	144357	SAMEA2055842	PRJEB2975	GCA_001255115.1	Contig	ftp://ftp.ncbi.nlm.nih.gov/genomes/all/GCF_001255115.1_9870_6_64	ftp://ftp.ncbi.nlm.nih.gov/genomes/all/GCA_001255115.1_9870_6_64
GCF_001255235	TGTCTAGTTTATCGTCTCATTTAGGAGGAGACTTACTTATTGTTTTCTTTTACTTAATCTGATTATAAGGAAAACCAACTTCTACTACTCAGGAATA	Shigella sonnei str. 95233 (Class IIIc, n=326)	TGTAG	ClassIIIc	NA	Shigella sonnei	95015	SAMEA2035204	PRJEB2975	GCA_001255235.1	Scaffold	ftp://ftp.ncbi.nlm.nih.gov/genomes/all/GCF_001255235.1_8290_4_12	ftp://ftp.ncbi.nlm.nih.gov/genomes/all/GCA_001255235.1_8290_4_12
GCF_001255255	TGTCTAGTTTATCGTCTCATTTAGGAGGAGACTTACTTATTGTTTTCTTTTACTTAATCTGATTATAAGGAAAACCAACTTCTACTACTCAGGAATA	Shigella sonnei str. 95233 (Class IIIc, n=326)	TGTAG	ClassIIIc	NA	Shigella sonnei	H134140472	SAMEA2445756	PRJEB2976	GCA_001255255.1	Scaffold	ftp://ftp.ncbi.nlm.nih.gov/genomes/all/GCF_001255255.1_12971_8_65	ftp://ftp.ncbi.nlm.nih.gov/genomes/all/GCA_001255255.1_12971_8_65
GCF_001255315	TGTCTAGTTTATCGTCTCATTTAGGAGGAGACTTACTTATTGTTTTCTTTTACTTAATCTGATTATAAGGAAAACCAACTTCTACTACTCAGGAATA	Shigella sonnei str. 95233 (Class IIIc, n=326)	TGTAG	ClassIIIc	NA	Shigella sonnei	99366	SAMEA2003438	PRJEB2975	GCA_001255315.1	Scaffold	ftp://ftp.ncbi.nlm.nih.gov/genomes/all/GCF_001255315.1_8290_4_36	ftp://ftp.ncbi.nlm.nih.gov/genomes/all/GCA_001255315.1_8290_4_36
GCF_001255335	TGTCTAGTTTATCGTCTCATTTAGGAGGAGACTTACTTATTGTTTTCTTTTACTTAATCTGATTATAAGGAAAACCAACTTCTACTACTCAGGAATA	Shigella sonnei str. 95233 (Class IIIc, n=326)	TGTAG	ClassIIIc	NA	Shigella sonnei	36971985	SAMEA1560371	PRJEB2075	GCA_001255335.1	Contig	ftp://ftp.ncbi.nlm.nih.gov/genomes/all/GCF_001255335.1_8489_2_94	ftp://ftp.ncbi.nlm.nih.gov/genomes/all/GCA_001255335.1_8489_2_94
GCF_001255355	TGTCTAGTTTATCGTCTCATTTAGGAGGAGACTTACTTATTGTTTTCTTTTACTTAATCTGATTATAAGGAAAACCAACTTCTACTACTCAGGAATA	Shigella sonnei str. 95233 (Class IIIc, n=326)	TGTAG	ClassIIIc	NA	Shigella sonnei	201312549_1	SAMEA3345066	PRJEB9113	GCA_001255355.1	Scaffold	ftp://ftp.ncbi.nlm.nih.gov/genomes/all/GCF_001255355.1_Sg_201312549_TCGGCA_L001	ftp://ftp.ncbi.nlm.nih.gov/genomes/all/GCA_001255355.1_Sg_201312549_TCGGCA_L001
GCF_001255395	TGTCTAGTTTATCGTCTCATTTAGGAGGAGACTTACTTATTGTTTTCTTTTACTTAATCTGATTATAAGGAAAACCAACTTCTACTACTCAGGAATA	Shigella sonnei str. 95233 (Class IIIc, n=326)	TGTAG	ClassIIIc	NA	Shigella sonnei	36314959	SAMEA2003495	PRJEB2975	GCA_001255395.1	Scaffold	ftp://ftp.ncbi.nlm.nih.gov/genomes/all/GCF_001255395.1_8290_5_6	ftp://ftp.ncbi.nlm.nih.gov/genomes/all/GCA_001255395.1_8290_5_6
GCF_001255455	TGTCTAGTTTATCGTCTCATTTAGGAGGAGACTTACTTATTGTTTTCTTTTACTTAATCTGATTATAAGGAAAACCAACTTCTACTACTCAGGAATA	Shigella sonnei str. 95233 (Class IIIc, n=326)	TGTAG	ClassIIIc	NA	Shigella sonnei	201401879_1	SAMEA3345089	PRJEB9113	GCA_001255455.1	Scaffold	ftp://ftp.ncbi.nlm.nih.gov/genomes/all/GCF_001255455.1_Sg_201401879_GGTAGC_L001	ftp://ftp.ncbi.nlm.nih.gov/genomes/all/GCA_001255455.1_Sg_201401879_GGTAGC_L001
GCF_001255475	TGTCTAGTTTATCGTCTCATTTAGGAGGAGACTTACTTATTGTTTTCTTTTACTTAATCTGATTATAAGGAAAACCAACTTCTACTACTCAGGAATA	Shigella sonnei str. 95233 (Class IIIc, n=326)	TGTAG	ClassIIIc	NA	Shigella sonnei	36860531	SAMEA2004000	PRJEB2975	GCA_001255475.1	Scaffold	ftp://ftp.ncbi.nlm.nih.gov/genomes/all/GCF_001255475.1_8290_5_7	ftp://ftp.ncbi.nlm.nih.gov/genomes/all/GCA_001255475.1_8290_5_7
GCF_001255515	TGTCTAGTTTATCGTCTCATTTAGGAGGAGACTTACTTATTGTTTTCTTTTACTTAATCTGATTATAAGGAAAACCAACTTCTACTACTCAGGAATA	Shigella sonnei str. 95233 (Class IIIc, n=326)	TGTAG	ClassIIIc	NA	Shigella sonnei	KY 276	SAMEA2434369	PRJEB2975	GCA_001255515.1	Scaffold	ftp://ftp.ncbi.nlm.nih.gov/genomes/all/GCF_001255515.1_12850_1_42	ftp://ftp.ncbi.nlm.nih.gov/genomes/all/GCA_001255515.1_12850_1_42
GCF_001255535	TGTCTAGTTTATCGTCTCATTTAGGAGGAGACTTACTTATTGTTTTCTTTTACTTAATCTGATTATAAGGAAAACCAACTTCTACTACTCAGGAATA	Shigella sonnei str. 95233 (Class IIIc, n=326)	TGTAG	ClassIIIc	NA	Shigella sonnei	19904011	SAMEA954544	PRJEB2128	GCA_001255535.1	Scaffold	ftp://ftp.ncbi.nlm.nih.gov/genomes/all/GCF_001255535.1_5417_2_8	ftp://ftp.ncbi.nlm.nih.gov/genomes/all/GCA_001255535.1_5417_2_8
GCF_001255675	TGTCTAGTTTATCGTCTCATTTAGGAGGAGACTTACTTATTGTTTTCTTTTACTTAATCTGATTATAAGGAAAACCAACTTCTACTACTCAGGAATA	Shigella sonnei str. 95233 (Class IIIc, n=326)	TGTAG	ClassIIIc	NA	Shigella sonnei	20352044	SAMEA2434377	PRJEB2975	GCA_001255675.1	Scaffold	ftp://ftp.ncbi.nlm.nih.gov/genomes/all/GCF_001255675.1_12850_1_50	ftp://ftp.ncbi.nlm.nih.gov/genomes/all/GCA_001255675.1_12850_1_50
GCF_001255695	TGTCTAGTTTATCGTCTCATTTAGGAGGAGACTTACTTATTGTTTTCTTTTACTTAATCTGATTATAAGGAAAACCAACTTCTACTACTCAGGAATA	Shigella sonnei str. 95233 (Class IIIc, n=326)	TGTAG	ClassIIIc	NA	Shigella sonnei	KY 2529	SAMEA2434360	PRJEB2975	GCA_001255695.1	Scaffold	ftp://ftp.ncbi.nlm.nih.gov/genomes/all/GCF_001255695.1_12830_1_33	ftp://ftp.ncbi.nlm.nih.gov/genomes/all/GCA_001255695.1_12830_1_33
GCF_001255735	TGTCTAGTTTATCGTCTCATTTAGGAGGAGACTTACTTATTGTTTTCTTTTACTTAATCTGATTATAAGGAAAACCAACTTCTACTACTCAGGAATA	Shigella sonnei str. 95233 (Class IIIc, n=326)	TGTAG	ClassIIIc	NA	Shigella sonnei	H082120406	SAMEA2445691	PRJEB2976	GCA_001255735.1	Scaffold	ftp://ftp.ncbi.nlm.nih.gov/genomes/all/GCF_001255735.1_12971_8_12	ftp://ftp.ncbi.nlm.nih.gov/genomes/all/GCA_001255735.1_12971_8_12
GCF_001255755	TGTCTAGTTTATCGTCTCATTTAGGAGGAGACTTACTTATTGTTTTCTTTTACTTAATCTGATTATAAGGAAAACCAACTTCTACTACTCAGGAATA	Shigella sonnei str. 95233 (Class IIIc, n=326)	TGTAG	ClassIIIc	NA	Shigella sonnei	20381207	SAMEA2434381	PRJEB2975	GCA_001255755.1	Scaffold	ftp://ftp.ncbi.nlm.nih.gov/genomes/all/GCF_001255755.1_12844_1_54	ftp://ftp.ncbi.nlm.nih.gov/genomes/all/GCA_001255755.1_12844_1_54
GCF_001255815	TGTCTAGTTTATCGTCTCATTTAGGAGGAGACTTACTTATTGTTTTCTTTTACTTAATCTGATTATAAGGAAAACCAACTTCTACTACTCAGGAATA	Shigella sonnei str. 95233 (Class IIIc, n=326)	TGTAG	ClassIIIc	NA	Shigella sonnei	83010	SAMEA2003853	PRJEB2975	GCA_001255815.1	Scaffold	ftp://ftp.ncbi.nlm.nih.gov/genomes/all/GCF_001255815.1_8289_7_64	ftp://ftp.ncbi.nlm.nih.gov/genomes/all/GCA_001255815.1_8289_7_64
GCF_001255895	TGTCTAGTTTATCGTCTCATTTAGGAGGAGACTTACTTATTGTTTTCTTTTACTTAATCTGATTATAAGGAAAACCAACTTCTACTACTCAGGAATA	Shigella sonnei str. 95233 (Class IIIc, n=326)	TGTAG	ClassIIIc	NA	Shigella sonnei	201401842_1	SAMEA3345088	PRJEB9113	GCA_001255895.1	Scaffold	ftp://ftp.ncbi.nlm.nih.gov/genomes/all/GCF_001255895.1_Sg_201401842_GAGTGG_L001	ftp://ftp.ncbi.nlm.nih.gov/genomes/all/GCA_001255895.1_Sg_201401842_GAGTGG_L001
GCF_001255935	TGTCTAGTTTATCGTCTCATTTAGGAGGAGACTTACTTATTGTTTTCTTTTACTTAATCTGATTATAAGGAAAACCAACTTCTACTACTCAGGAATA	Shigella sonnei str. 95233 (Class IIIc, n=326)	TGTAG	ClassIIIc	NA	Shigella sonnei	20426788	SAMEA2434380	PRJEB2975	GCA_001255935.1	Scaffold	ftp://ftp.ncbi.nlm.nih.gov/genomes/all/GCF_001255935.1_12844_1_53	ftp://ftp.ncbi.nlm.nih.gov/genomes/all/GCA_001255935.1_12844_1_53
GCF_001255955	TGTCTAGTTTATCGTCTCATTTAGGAGGAGACTTACTTATTGTTTTCTTTTACTTAATCTGATTATAAGGAAAACCAACTTCTACTACTCAGGAATA	Shigella sonnei str. 95233 (Class IIIc, n=326)	TGTAG	ClassIIIc	NA	Shigella sonnei	20011685	SAMEA954545	PRJEB2128	GCA_001255955.1	Scaffold	ftp://ftp.ncbi.nlm.nih.gov/genomes/all/GCF_001255955.1_5417_2_9	ftp://ftp.ncbi.nlm.nih.gov/genomes/all/GCA_001255955.1_5417_2_9
GCF_001255995	TGTCTAGTTTATCGTCTCATTTAGGAGGAGACTTACTTATTGTTTTCTTTTACTTAATCTGATTATAAGGAAAACCAACTTCTACTACTCAGGAATA	Shigella sonnei str. 95233 (Class IIIc, n=326)	TGTAG	ClassIIIc	NA	Shigella sonnei	20132055	SAMEA2434375	PRJEB2975	GCA_001255995.1	Scaffold	ftp://ftp.ncbi.nlm.nih.gov/genomes/all/GCF_001255995.1_12850_1_48	ftp://ftp.ncbi.nlm.nih.gov/genomes/all/GCA_001255995.1_12850_1_48
GCF_001256055	TGTCTAGTTTATCGTCTCATTTAGGAGGAGACTTACTTATTGTTTTCTTTTACTTAATCTGATTATAAGGAAAACCAACTTCTACTACTCAGGAATA	Shigella sonnei str. 95233 (Class IIIc, n=326)	TGTAG	ClassIIIc	NA	Shigella sonnei	144353	SAMEA2058002	PRJEB2975	GCA_001256055.1	Scaffold	ftp://ftp.ncbi.nlm.nih.gov/genomes/all/GCF_001256055.1_9870_6_63	ftp://ftp.ncbi.nlm.nih.gov/genomes/all/GCA_001256055.1_9870_6_63
GCF_001256075	TGTCTAGTTTATCGTCTCATTTAGGAGGAGACTTACTTATTGTTTTCTTTTACTTAATCTGATTATAAGGAAAACCAACTTCTACTACTCAGGAATA	Shigella sonnei str. 95233 (Class IIIc, n=326)	TGTAG	ClassIIIc	NA	Shigella sonnei	H140640168	SAMEA2445744	PRJEB2976	GCA_001256075.1	Scaffold	ftp://ftp.ncbi.nlm.nih.gov/genomes/all/GCF_001256075.1_12971_8_53	ftp://ftp.ncbi.nlm.nih.gov/genomes/all/GCA_001256075.1_12971_8_53
GCF_001256095	TGTCTAGTTTATCGTCTCATTTAGGAGGAGACTTACTTATTGTTTTCTTTTACTTAATCTGATTATAAGGAAAACCAACTTCTACTACTCAGGAATA	Shigella sonnei str. 95233 (Class IIIc, n=326)	TGTAG	ClassIIIc	NA	Shigella sonnei	92360	SAMEA2004856	PRJEB2975	GCA_001256095.1	Scaffold	ftp://ftp.ncbi.nlm.nih.gov/genomes/all/GCF_001256095.1_8290_4_2	ftp://ftp.ncbi.nlm.nih.gov/genomes/all/GCA_001256095.1_8290_4_2
GCF_001256115	TGTCTAGTTTATCGTCTCATTTAGGAGGAGACTTACTTATTGTTTTCTTTTACTTAATCTGATTATAAGGAAAACCAACTTCTACTACTCAGGAATA	Shigella sonnei str. 95233 (Class IIIc, n=326)	TGTAG	ClassIIIc	NA	Shigella sonnei	87016	SAMEA2003387	PRJEB2975	GCA_001256115.1	Scaffold	ftp://ftp.ncbi.nlm.nih.gov/genomes/all/GCF_001256115.1_8289_7_87	ftp://ftp.ncbi.nlm.nih.gov/genomes/all/GCA_001256115.1_8289_7_87
GCF_001256135	TGTCTAGTTTATCGTCTCATTTAGGAGGAGACTTACTTATTGTTTTCTTTTACTTAATCTGATTATAAGGAAAACCAACTTCTACTACTCAGGAATA	Shigella sonnei str. 95233 (Class IIIc, n=326)	TGTAG	ClassIIIc	NA	Shigella sonnei	144303	SAMEA2057231	PRJEB2975	GCA_001256135.1	Scaffold	ftp://ftp.ncbi.nlm.nih.gov/genomes/all/GCF_001256135.1_9870_6_62	ftp://ftp.ncbi.nlm.nih.gov/genomes/all/GCA_001256135.1_9870_6_62
GCF_001256175	TGTCTAGTTTATCGTCTCATTTAGGAGGAGACTTACTTATTGTTTTCTTTTACTTAATCTGATTATAAGGAAAACCAACTTCTACTACTCAGGAATA	Shigella sonnei str. 95233 (Class IIIc, n=326)	TGTAG	ClassIIIc	NA	Shigella sonnei	SS105559	SAMEA1013801	PRJEB2128	GCA_001256175.1	Scaffold	ftp://ftp.ncbi.nlm.nih.gov/genomes/all/GCF_001256175.1_6496_8_12	ftp://ftp.ncbi.nlm.nih.gov/genomes/all/GCA_001256175.1_6496_8_12
GCF_001256195	TGTCTAGTTTATCGTCTCATTTAGGAGGAGACTTACTTATTGTTTTCTTTTACTTAATCTGATTATAAGGAAAACCAACTTCTACTACTCAGGAATA	Shigella sonnei str. 95233 (Class IIIc, n=326)	TGTAG	ClassIIIc	NA	Shigella sonnei	H112540448	SAMEA1324200	PRJEB2846	GCA_001256195.1	Contig	ftp://ftp.ncbi.nlm.nih.gov/genomes/all/GCF_001256195.1_7655_8_5	ftp://ftp.ncbi.nlm.nih.gov/genomes/all/GCA_001256195.1_7655_8_5
GCF_001256255	TGTCTAGTTTATCGTCTCATTTAGGAGGAGACTTACTTATTGTTTTCTTTTACTTAATCTGATTATAAGGAAAACCAACTTCTACTACTCAGGAATA	Shigella sonnei str. 95233 (Class IIIc, n=326)	TGTAG	ClassIIIc	NA	Shigella sonnei	H112700289	SAMEA1324206	PRJEB2846	GCA_001256255.1	Contig	ftp://ftp.ncbi.nlm.nih.gov/genomes/all/GCF_001256255.1_7655_8_10	ftp://ftp.ncbi.nlm.nih.gov/genomes/all/GCA_001256255.1_7655_8_10
GCF_001256275	TGTCTAGTTTATCGTCTCATTTAGGAGGAGACTTACTTATTGTTTTCTTTTACTTAATCTGATTATAAGGAAAACCAACTTCTACTACTCAGGAATA	Shigella sonnei str. 95233 (Class IIIc, n=326)	TGTAG	ClassIIIc	NA	Shigella sonnei	sh96-6494	SAMEA1027648	PRJEB2460	GCA_001256275.1	Scaffold	ftp://ftp.ncbi.nlm.nih.gov/genomes/all/GCF_001256275.1_6350_1_17	ftp://ftp.ncbi.nlm.nih.gov/genomes/all/GCA_001256275.1_6350_1_17
GCF_001256315	TGTCTAGTTTATCGTCTCATTTAGGAGGAGACTTACTTATTGTTTTCTTTTACTTAATCTGATTATAAGGAAAACCAACTTCTACTACTCAGGAATA	Shigella sonnei str. 95233 (Class IIIc, n=326)	TGTAG	ClassIIIc	NA	Shigella sonnei	H112540446	SAMEA1324230	PRJEB2846	GCA_001256315.1	Scaffold	ftp://ftp.ncbi.nlm.nih.gov/genomes/all/GCF_001256315.1_7655_8_8	ftp://ftp.ncbi.nlm.nih.gov/genomes/all/GCA_001256315.1_7655_8_8
GCF_001256395	TGTCTAGTTTATCGTCTCATTTAGGAGGAGACTTACTTATTGTTTTCTTTTACTTAATCTGATTATAAGGAAAACCAACTTCTACTACTCAGGAATA	Shigella sonnei str. 95233 (Class IIIc, n=326)	TGTAG	ClassIIIc	NA	Shigella sonnei	H092740550	SAMEA2445706	PRJEB2976	GCA_001256395.1	Scaffold	ftp://ftp.ncbi.nlm.nih.gov/genomes/all/GCF_001256395.1_12971_8_25	ftp://ftp.ncbi.nlm.nih.gov/genomes/all/GCA_001256395.1_12971_8_25
GCF_001256435	TGTCTAGTTTATCGTCTCATTTAGGAGGAGACTTACTTATTGTTTTCTTTTACTTAATCTGATTATAAGGAAAACCAACTTCTACTACTCAGGAATA	Shigella sonnei str. 95233 (Class IIIc, n=326)	TGTAG	ClassIIIc	NA	Shigella sonnei	201405327_1	SAMEA3345103	PRJEB9113	GCA_001256435.1	Scaffold	ftp://ftp.ncbi.nlm.nih.gov/genomes/all/GCF_001256435.1_Sg_201405327_CTAGCT_L001	ftp://ftp.ncbi.nlm.nih.gov/genomes/all/GCA_001256435.1_Sg_201405327_CTAGCT_L001
GCF_001256455	TGTCTAGTTTATCGTCTCATTTAGGAGGAGACTTACTTATTGTTTTCTTTTACTTAATCTGATTATAAGGAAAACCAACTTCTACTACTCAGGAATA	Shigella sonnei str. 95233 (Class IIIc, n=326)	TGTAG	ClassIIIc	NA	Shigella sonnei	201400526_1	SAMEA3345072	PRJEB9113	GCA_001256455.1	Scaffold	ftp://ftp.ncbi.nlm.nih.gov/genomes/all/GCF_001256455.1_Sg_201400526_ATCACG_L001	ftp://ftp.ncbi.nlm.nih.gov/genomes/all/GCA_001256455.1_Sg_201400526_ATCACG_L001
GCF_001256475	TGTCTAGTTTATCGTCTCATTTAGGAGGAGACTTACTTATTGTTTTCTTTTACTTAATCTGATTATAAGGAAAACCAACTTCTACTACTCAGGAATA	Shigella sonnei str. 95233 (Class IIIc, n=326)	TGTAG	ClassIIIc	NA	Shigella sonnei	109114	SAMEA2003442	PRJEB2975	GCA_001256475.1	Scaffold	ftp://ftp.ncbi.nlm.nih.gov/genomes/all/GCF_001256475.1_8290_4_48	ftp://ftp.ncbi.nlm.nih.gov/genomes/all/GCA_001256475.1_8290_4_48
GCF_001256495	TGTCTAGTTTATCGTCTCATTTAGGAGGAGACTTACTTATTGTTTTCTTTTACTTAATCTGATTATAAGGAAAACCAACTTCTACTACTCAGGAATA	Shigella sonnei str. 95233 (Class IIIc, n=326)	TGTAG	ClassIIIc	NA	Shigella sonnei	11049313	SAMEA2434383	PRJEB2975	GCA_001256495.1	Scaffold	ftp://ftp.ncbi.nlm.nih.gov/genomes/all/GCF_001256495.1_12844_1_56	ftp://ftp.ncbi.nlm.nih.gov/genomes/all/GCA_001256495.1_12844_1_56
GCF_001256575	TGTCTAGTTTATCGTCTCATTTAGGAGGAGACTTACTTATTGTTTTCTTTTACTTAATCTGATTATAAGGAAAACCAACTTCTACTACTCAGGAATA	Shigella sonnei str. 95233 (Class IIIc, n=326)	TGTAG	ClassIIIc	NA	Shigella sonnei	37514976	SAMEA1560497	PRJEB2075	GCA_001256575.1	Contig	ftp://ftp.ncbi.nlm.nih.gov/genomes/all/GCF_001256575.1_8489_2_89	ftp://ftp.ncbi.nlm.nih.gov/genomes/all/GCA_001256575.1_8489_2_89
GCF_001256615	TGTCTAGTTTATCGTCTCATTTAGGAGGAGACTTACTTATTGTTTTCTTTTACTTAATCTGATTATAAGGAAAACCAACTTCTACTACTCAGGAATA	Shigella sonnei str. 95233 (Class IIIc, n=326)	TGTAG	ClassIIIc	NA	Shigella sonnei	H082240398	SAMEA2445692	PRJEB2976	GCA_001256615.1	Scaffold	ftp://ftp.ncbi.nlm.nih.gov/genomes/all/GCF_001256615.1_12971_8_13	ftp://ftp.ncbi.nlm.nih.gov/genomes/all/GCA_001256615.1_12971_8_13
GCF_001256635	TGTCTAGTTTATCGTCTCATTTAGGAGGAGACTTACTTATTGTTTTCTTTTACTTAATCTGATTATAAGGAAAACCAACTTCTACTACTCAGGAATA	Shigella sonnei str. 95233 (Class IIIc, n=326)	TGTAG	ClassIIIc	NA	Shigella sonnei	82541	SAMEA2004844	PRJEB2975	GCA_001256635.1	Contig	ftp://ftp.ncbi.nlm.nih.gov/genomes/all/GCF_001256635.1_8289_7_59	ftp://ftp.ncbi.nlm.nih.gov/genomes/all/GCA_001256635.1_8289_7_59
GCF_001256775	TGTCTAGTTTATCGTCTCATTTAGGAGGAGACTTACTTATTGTTTTCTTTTACTTAATCTGATTATAAGGAAAACCAACTTCTACTACTCAGGAATA	Shigella sonnei str. 95233 (Class IIIc, n=326)	TGTAG	ClassIIIc	NA	Shigella sonnei	H112620255	SAMEA1324229	PRJEB2846	GCA_001256775.1	Contig	ftp://ftp.ncbi.nlm.nih.gov/genomes/all/GCF_001256775.1_7655_8_6	ftp://ftp.ncbi.nlm.nih.gov/genomes/all/GCA_001256775.1_7655_8_6
GCF_001256815	TGTCTAGTTTATCGTCTCATTTAGGAGGAGACTTACTTATTGTTTTCTTTTACTTAATCTGATTATAAGGAAAACCAACTTCTACTACTCAGGAATA	Shigella sonnei str. 95233 (Class IIIc, n=326)	TGTAG	ClassIIIc	NA	Shigella sonnei	201401237_1	SAMEA3345081	PRJEB9113	GCA_001256815.1	Scaffold	ftp://ftp.ncbi.nlm.nih.gov/genomes/all/GCF_001256815.1_Sg_201401237_CCGTCC_L001	ftp://ftp.ncbi.nlm.nih.gov/genomes/all/GCA_001256815.1_Sg_201401237_CCGTCC_L001
GCF_001256875	TGTCTAGTTTATCGTCTCATTTAGGAGGAGACTTACTTATTGTTTTCTTTTACTTAATCTGATTATAAGGAAAACCAACTTCTACTACTCAGGAATA	Shigella sonnei str. 95233 (Class IIIc, n=326)	TGTAG	ClassIIIc	NA	Shigella sonnei	201400003_1	SAMEA3345067	PRJEB9113	GCA_001256875.1	Scaffold	ftp://ftp.ncbi.nlm.nih.gov/genomes/all/GCF_001256875.1_Sg_201400003_CGATGT_L001	ftp://ftp.ncbi.nlm.nih.gov/genomes/all/GCA_001256875.1_Sg_201400003_CGATGT_L001
GCF_001256895	TGTCTAGTTTATCGTCTCATTTAGGAGGAGACTTACTTATTGTTTTCTTTTACTTAATCTGATTATAAGGAAAACCAACTTCTACTACTCAGGAATA	Shigella sonnei str. 95233 (Class IIIc, n=326)	TGTAG	ClassIIIc	NA	Shigella sonnei	143982	SAMEA1968407	PRJEB2975	GCA_001256895.1	Scaffold	ftp://ftp.ncbi.nlm.nih.gov/genomes/all/GCF_001256895.1_9870_6_38	ftp://ftp.ncbi.nlm.nih.gov/genomes/all/GCA_001256895.1_9870_6_38
GCF_001256915	TGTCTAGTTTATCGTCTCATTTAGGAGGAGACTTACTTATTGTTTTCTTTTACTTAATCTGATTATAAGGAAAACCAACTTCTACTACTCAGGAATA	Shigella sonnei str. 95233 (Class IIIc, n=326)	TGTAG	ClassIIIc	NA	Shigella sonnei	KY 1058	SAMEA2434371	PRJEB2975	GCA_001256915.1	Scaffold	ftp://ftp.ncbi.nlm.nih.gov/genomes/all/GCF_001256915.1_12850_1_44	ftp://ftp.ncbi.nlm.nih.gov/genomes/all/GCA_001256915.1_12850_1_44
GCF_001256935	TGTCTAGTTTATCGTCTCATTTAGGAGGAGACTTACTTATTGTTTTCTTTTACTTAATCTGATTATAAGGAAAACCAACTTCTACTACTCAGGAATA	Shigella sonnei str. 95233 (Class IIIc, n=326)	TGTAG	ClassIIIc	NA	Shigella sonnei	201401464_1	SAMEA3345084	PRJEB9113	GCA_001256935.1	Scaffold	ftp://ftp.ncbi.nlm.nih.gov/genomes/all/GCF_001256935.1_Sg_201401464_GTGAAA_L001	ftp://ftp.ncbi.nlm.nih.gov/genomes/all/GCA_001256935.1_Sg_201401464_GTGAAA_L001
GCF_001256955	TGTCTAGTTTATCGTCTCATTTAGGAGGAGACTTACTTATTGTTTTCTTTTACTTAATCTGATTATAAGGAAAACCAACTTCTACTACTCAGGAATA	Shigella sonnei str. 95233 (Class IIIc, n=326)	TGTAG	ClassIIIc	NA	Shigella sonnei	H081960581	SAMEA2445688	PRJEB2976	GCA_001256955.1	Scaffold	ftp://ftp.ncbi.nlm.nih.gov/genomes/all/GCF_001256955.1_12971_8_10	ftp://ftp.ncbi.nlm.nih.gov/genomes/all/GCA_001256955.1_12971_8_10
GCF_001256995	TGTCTAGTTTATCGTCTCATTTAGGAGGAGACTTACTTATTGTTTTCTTTTACTTAATCTGATTATAAGGAAAACCAACTTCTACTACTCAGGAATA	Shigella sonnei str. 95233 (Class IIIc, n=326)	TGTAG	ClassIIIc	NA	Shigella sonnei	89349	SAMEA2003430	PRJEB2975	GCA_001256995.1	Scaffold	ftp://ftp.ncbi.nlm.nih.gov/genomes/all/GCF_001256995.1_8289_7_96	ftp://ftp.ncbi.nlm.nih.gov/genomes/all/GCA_001256995.1_8289_7_96
GCF_001257015	TGTCTAGTTTATCGTCTCATTTAGGAGGAGACTTACTTATTGTTTTCTTTTACTTAATCTGATTATAAGGAAAACCAACTTCTACTACTCAGGAATA	Shigella sonnei str. 95233 (Class IIIc, n=326)	TGTAG	ClassIIIc	NA	Shigella sonnei	H141040399	SAMEA2445766	PRJEB2976	GCA_001257015.1	Scaffold	ftp://ftp.ncbi.nlm.nih.gov/genomes/all/GCF_001257015.1_12971_8_74	ftp://ftp.ncbi.nlm.nih.gov/genomes/all/GCA_001257015.1_12971_8_74
GCF_001257055	TGTCTAGTTTATCGTCTCATTTAGGAGGAGACTTACTTATTGTTTTCTTTTACTTAATCTGATTATAAGGAAAACCAACTTCTACTACTCAGGAATA	Shigella sonnei str. 95233 (Class IIIc, n=326)	TGTAG	ClassIIIc	NA	Shigella sonnei	75668	SAMEA2003846	PRJEB2975	GCA_001257055.1	Scaffold	ftp://ftp.ncbi.nlm.nih.gov/genomes/all/GCF_001257055.1_8289_7_40	ftp://ftp.ncbi.nlm.nih.gov/genomes/all/GCA_001257055.1_8289_7_40
GCF_001257095	TGTCTAGTTTATCGTCTCATTTAGGAGGAGACTTACTTATTGTTTTCTTTTACTTAATCTGATTATAAGGAAAACCAACTTCTACTACTCAGGAATA	Shigella sonnei str. 95233 (Class IIIc, n=326)	TGTAG	ClassIIIc	NA	Shigella sonnei	75672	SAMEA2004800	PRJEB2975	GCA_001257095.1	Contig	ftp://ftp.ncbi.nlm.nih.gov/genomes/all/GCF_001257095.1_8289_7_41	ftp://ftp.ncbi.nlm.nih.gov/genomes/all/GCA_001257095.1_8289_7_41
GCF_001257115	TGTCTAGTTTATCGTCTCATTTAGGAGGAGACTTACTTATTGTTTTCTTTTACTTAATCTGATTATAAGGAAAACCAACTTCTACTACTCAGGAATA	Shigella sonnei str. 95233 (Class IIIc, n=326)	TGTAG	ClassIIIc	NA	Shigella sonnei	H112540447	SAMEA1324244	PRJEB2846	GCA_001257115.1	Contig	ftp://ftp.ncbi.nlm.nih.gov/genomes/all/GCF_001257115.1_7655_8_7	ftp://ftp.ncbi.nlm.nih.gov/genomes/all/GCA_001257115.1_7655_8_7
GCF_001257135	TGTCTAGTTTATCGTCTCATTTAGGAGGAGACTTACTTATTGTTTTCTTTTACTTAATCTGATTATAAGGAAAACCAACTTCTACTACTCAGGAATA	Shigella sonnei str. 95233 (Class IIIc, n=326)	TGTAG	ClassIIIc	NA	Shigella sonnei	201311838_1	SAMEA3345060	PRJEB9113	GCA_001257135.1	Scaffold	ftp://ftp.ncbi.nlm.nih.gov/genomes/all/GCF_001257135.1_Sg_201311838_TAATCG_L001	ftp://ftp.ncbi.nlm.nih.gov/genomes/all/GCA_001257135.1_Sg_201311838_TAATCG_L001
GCF_001257175	TGTCTAGTTTATCGTCTCATTTAGGAGGAGACTTACTTATTGTTTTCTTTTACTTAATCTGATTATAAGGAAAACCAACTTCTACTACTCAGGAATA	Shigella sonnei str. 95233 (Class IIIc, n=326)	TGTAG	ClassIIIc	NA	Shigella sonnei	95014	SAMEA2004859	PRJEB2975	GCA_001257175.1	Scaffold	ftp://ftp.ncbi.nlm.nih.gov/genomes/all/GCF_001257175.1_8290_4_11	ftp://ftp.ncbi.nlm.nih.gov/genomes/all/GCA_001257175.1_8290_4_11
GCF_001257195	TGTCTAGTTTATCGTCTCATTTAGGAGGAGACTTACTTATTGTTTTCTTTTACTTAATCTGATTATAAGGAAAACCAACTTCTACTACTCAGGAATA	Shigella sonnei str. 95233 (Class IIIc, n=326)	TGTAG	ClassIIIc	NA	Shigella sonnei	H081680151	SAMEA2445683	PRJEB2976	GCA_001257195.1	Scaffold	ftp://ftp.ncbi.nlm.nih.gov/genomes/all/GCF_001257195.1_12971_8_7	ftp://ftp.ncbi.nlm.nih.gov/genomes/all/GCA_001257195.1_12971_8_7
GCF_001257235	TGTCTAGTTTATCGTCTCATTTAGGAGGAGACTTACTTATTGTTTTCTTTTACTTAATCTGATTATAAGGAAAACCAACTTCTACTACTCAGGAATA	Shigella sonnei str. 95233 (Class IIIc, n=326)	TGTAG	ClassIIIc	NA	Shigella sonnei	SS127858	SAMEA1013601	PRJEB2128	GCA_001257235.1	Scaffold	ftp://ftp.ncbi.nlm.nih.gov/genomes/all/GCF_001257235.1_6551_1_7	ftp://ftp.ncbi.nlm.nih.gov/genomes/all/GCA_001257235.1_6551_1_7
GCF_001257275	TGTCTAGTTTATCGTCTCATTTAGGAGGAGACTTACTTATTGTTTTCTTTTACTTAATCTGATTATAAGGAAAACCAACTTCTACTACTCAGGAATA	Shigella sonnei str. 95233 (Class IIIc, n=326)	TGTAG	ClassIIIc	NA	Shigella sonnei	H064400341	SAMEA2445678	PRJEB2976	GCA_001257275.1	Scaffold	ftp://ftp.ncbi.nlm.nih.gov/genomes/all/GCF_001257275.1_12971_8_5	ftp://ftp.ncbi.nlm.nih.gov/genomes/all/GCA_001257275.1_12971_8_5
GCF_001257295	TGTCTAGTTTATCGTCTCATTTAGGAGGAGACTTACTTATTGTTTTCTTTTACTTAATCTGATTATAAGGAAAACCAACTTCTACTACTCAGGAATA	Shigella sonnei str. 95233 (Class IIIc, n=326)	TGTAG	ClassIIIc	NA	Shigella sonnei	201405079_1	SAMEA3345099	PRJEB9113	GCA_001257295.1	Scaffold	ftp://ftp.ncbi.nlm.nih.gov/genomes/all/GCF_001257295.1_Sg_201405079_CATGGC_L001	ftp://ftp.ncbi.nlm.nih.gov/genomes/all/GCA_001257295.1_Sg_201405079_CATGGC_L001
GCF_001257315	TGTCTAGTTTATCGTCTCATTTAGGAGGAGACTTACTTATTGTTTTCTTTTACTTAATCTGATTATAAGGAAAACCAACTTCTACTACTCAGGAATA	Shigella sonnei str. 95233 (Class IIIc, n=326)	TGTAG	ClassIIIc	NA	Shigella sonnei	H141120337	SAMEA2445762	PRJEB2976	GCA_001257315.1	Scaffold	ftp://ftp.ncbi.nlm.nih.gov/genomes/all/GCF_001257315.1_12971_8_70	ftp://ftp.ncbi.nlm.nih.gov/genomes/all/GCA_001257315.1_12971_8_70
GCF_001257355	TGTCTAGTTTATCGTCTCATTTAGGAGGAGACTTACTTATTGTTTTCTTTTACTTAATCTGATTATAAGGAAAACCAACTTCTACTACTCAGGAATA	Shigella sonnei str. 95233 (Class IIIc, n=326)	TGTAG	ClassIIIc	NA	Shigella sonnei	143094	SAMEA2057214	PRJEB2975	GCA_001257355.1	Scaffold	ftp://ftp.ncbi.nlm.nih.gov/genomes/all/GCF_001257355.1_9870_6_2	ftp://ftp.ncbi.nlm.nih.gov/genomes/all/GCA_001257355.1_9870_6_2
GCF_001257375	TGTCTAGTTTATCGTCTCATTTAGGAGGAGACTTACTTATTGTTTTCTTTTACTTAATCTGATTATAAGGAAAACCAACTTCTACTACTCAGGAATA	Shigella sonnei str. 95233 (Class IIIc, n=326)	TGTAG	ClassIIIc	NA	Shigella sonnei	H082400248	SAMEA2445693	PRJEB2976	GCA_001257375.1	Scaffold	ftp://ftp.ncbi.nlm.nih.gov/genomes/all/GCF_001257375.1_12971_8_14	ftp://ftp.ncbi.nlm.nih.gov/genomes/all/GCA_001257375.1_12971_8_14
GCF_001257455	TGTCTAGTTTATCGTCTCATTTAGGAGGAGACTTACTTATTGTTTTCTTTTACTTAATCTGATTATAAGGAAAACCAACTTCTACTACTCAGGAATA	Shigella sonnei str. 95233 (Class IIIc, n=326)	TGTAG	ClassIIIc	NA	Shigella sonnei	36234868	SAMEA2004912	PRJEB2975	GCA_001257455.1	Scaffold	ftp://ftp.ncbi.nlm.nih.gov/genomes/all/GCF_001257455.1_8290_5_5	ftp://ftp.ncbi.nlm.nih.gov/genomes/all/GCA_001257455.1_8290_5_5
GCF_001257475	TGTCTAGTTTATCGTCTCATTTAGGAGGAGACTTACTTATTGTTTTCTTTTACTTAATCTGATTATAAGGAAAACCAACTTCTACTACTCAGGAATA	Shigella sonnei str. 95233 (Class IIIc, n=326)	TGTAG	ClassIIIc	NA	Shigella sonnei	201400029_1	SAMEA3345068	PRJEB9113	GCA_001257475.1	Scaffold	ftp://ftp.ncbi.nlm.nih.gov/genomes/all/GCF_001257475.1_Sg_201400029_TGACCA_L001	ftp://ftp.ncbi.nlm.nih.gov/genomes/all/GCA_001257475.1_Sg_201400029_TGACCA_L001
GCF_001257715	TGTCTAGTTTATCGTCTCATTTAGGAGGAGACTTACTTATTGTTTTCTTTTACTTAATCTGATTATAAGGAAAACCAACTTCTACTACTCAGGAATA	Shigella sonnei str. 95233 (Class IIIc, n=326)	TGTAG	ClassIIIc	NA	Shigella sonnei	F3342_PFGE 5	SAMEA1027669	PRJEB2460	GCA_001257715.1	Scaffold	ftp://ftp.ncbi.nlm.nih.gov/genomes/all/GCF_001257715.1_6350_1_19	ftp://ftp.ncbi.nlm.nih.gov/genomes/all/GCA_001257715.1_6350_1_19
GCF_001257755	TGTCTAGTTTATCGTCTCATTTAGGAGGAGACTTACTTATTGTTTTCTTTTACTTAATCTGATTATAAGGAAAACCAACTTCTACTACTCAGGAATA	Shigella sonnei str. 95233 (Class IIIc, n=326)	TGTAG	ClassIIIc	NA	Shigella sonnei	201312273_1	SAMEA3345062	PRJEB9113	GCA_001257755.1	Scaffold	ftp://ftp.ncbi.nlm.nih.gov/genomes/all/GCF_001257755.1_Sg_201312273_TATAAT_L001	ftp://ftp.ncbi.nlm.nih.gov/genomes/all/GCA_001257755.1_Sg_201312273_TATAAT_L001
GCF_001257775	TGTCTAGTTTATCGTCTCATTTAGGAGGAGACTTACTTATTGTTTTCTTTTACTTAATCTGATTATAAGGAAAACCAACTTCTACTACTCAGGAATA	Shigella sonnei str. 95233 (Class IIIc, n=326)	TGTAG	ClassIIIc	NA	Shigella sonnei	75693	SAMEA2003375	PRJEB2975	GCA_001257775.1	Scaffold	ftp://ftp.ncbi.nlm.nih.gov/genomes/all/GCF_001257775.1_8289_7_48	ftp://ftp.ncbi.nlm.nih.gov/genomes/all/GCA_001257775.1_8289_7_48
GCF_001257795	TGTCTAGTTTATCGTCTCATTTAGGAGGAGACTTACTTATTGTTTTCTTTTACTTAATCTGATTATAAGGAAAACCAACTTCTACTACTCAGGAATA	Shigella sonnei str. 95233 (Class IIIc, n=326)	TGTAG	ClassIIIc	NA	Shigella sonnei	H113020318	SAMEA1324225	PRJEB2846	GCA_001257795.1	Scaffold	ftp://ftp.ncbi.nlm.nih.gov/genomes/all/GCF_001257795.1_7655_8_16	ftp://ftp.ncbi.nlm.nih.gov/genomes/all/GCA_001257795.1_7655_8_16
GCF_001257815	TGTCTAGTTTATCGTCTCATTTAGGAGGAGACTTACTTATTGTTTTCTTTTACTTAATCTGATTATAAGGAAAACCAACTTCTACTACTCAGGAATA	Shigella sonnei str. 95233 (Class IIIc, n=326)	TGTAG	ClassIIIc	NA	Shigella sonnei	20031275	SAMEA954598	PRJEB2128	GCA_001257815.1	Scaffold	ftp://ftp.ncbi.nlm.nih.gov/genomes/all/GCF_001257815.1_5417_2_4	ftp://ftp.ncbi.nlm.nih.gov/genomes/all/GCA_001257815.1_5417_2_4
GCF_001257955	TGTCTAGTTTATCGTCTCATTTAGGAGGAGACTTACTTATTGTTTTCTTTTACTTAATCTGATTATAAGGAAAACCAACTTCTACTACTCAGGAATA	Shigella sonnei str. 95233 (Class IIIc, n=326)	TGTAG	ClassIIIc	NA	Shigella sonnei	143102	SAMEA2055700	PRJEB2975	GCA_001257955.1	Contig	ftp://ftp.ncbi.nlm.nih.gov/genomes/all/GCF_001257955.1_9870_6_7	ftp://ftp.ncbi.nlm.nih.gov/genomes/all/GCA_001257955.1_9870_6_7
GCF_001257995	TGTCTAGTTTATCGTCTCATTTAGGAGGAGACTTACTTATTGTTTTCTTTTACTTAATCTGATTATAAGGAAAACCAACTTCTACTACTCAGGAATA	Shigella sonnei str. 95233 (Class IIIc, n=326)	TGTAG	ClassIIIc	NA	Shigella sonnei	201403834_1	SAMEA3345093	PRJEB9113	GCA_001257995.1	Scaffold	ftp://ftp.ncbi.nlm.nih.gov/genomes/all/GCF_001257995.1_Sg_201403834_CAAAAG_L001	ftp://ftp.ncbi.nlm.nih.gov/genomes/all/GCA_001257995.1_Sg_201403834_CAAAAG_L001
GCF_001258015	TGTCTAGTTTATCGTCTCATTTAGGAGGAGACTTACTTATTGTTTTCTTTTACTTAATCTGATTATAAGGAAAACCAACTTCTACTACTCAGGAATA	Shigella sonnei str. 95233 (Class IIIc, n=326)	TGTAG	ClassIIIc	NA	Shigella sonnei	86278	SAMEA2004850	PRJEB2975	GCA_001258015.1	Scaffold	ftp://ftp.ncbi.nlm.nih.gov/genomes/all/GCF_001258015.1_8289_7_80	ftp://ftp.ncbi.nlm.nih.gov/genomes/all/GCA_001258015.1_8289_7_80
GCF_001258075	TGTCTAGTTTATCGTCTCATTTAGGAGGAGACTTACTTATTGTTTTCTTTTACTTAATCTGATTATAAGGAAAACCAACTTCTACTACTCAGGAATA	Shigella sonnei str. 95233 (Class IIIc, n=326)	TGTAG	ClassIIIc	NA	Shigella sonnei	124558	SAMEA2164640	PRJEB2975	GCA_001258075.1	Scaffold	ftp://ftp.ncbi.nlm.nih.gov/genomes/all/GCF_001258075.1_8290_4_94	ftp://ftp.ncbi.nlm.nih.gov/genomes/all/GCA_001258075.1_8290_4_94
GCF_001258095	TGTCTAGTTTATCGTCTCATTTAGGAGGAGACTTACTTATTGTTTTCTTTTACTTAATCTGATTATAAGGAAAACCAACTTCTACTACTCAGGAATA	Shigella sonnei str. 95233 (Class IIIc, n=326)	TGTAG	ClassIIIc	NA	Shigella sonnei	201405358_1	SAMEA3345105	PRJEB9113	GCA_001258095.1	Scaffold	ftp://ftp.ncbi.nlm.nih.gov/genomes/all/GCF_001258095.1_Sg_201405358_CTCAGA_L001	ftp://ftp.ncbi.nlm.nih.gov/genomes/all/GCA_001258095.1_Sg_201405358_CTCAGA_L001
GCF_001258115	TGTCTAGTTTATCGTCTCATTTAGGAGGAGACTTACTTATTGTTTTCTTTTACTTAATCTGATTATAAGGAAAACCAACTTCTACTACTCAGGAATA	Shigella sonnei str. 95233 (Class IIIc, n=326)	TGTAG	ClassIIIc	NA	Shigella sonnei	85720	SAMEA2004849	PRJEB2975	GCA_001258115.1	Scaffold	ftp://ftp.ncbi.nlm.nih.gov/genomes/all/GCF_001258115.1_8289_7_77	ftp://ftp.ncbi.nlm.nih.gov/genomes/all/GCA_001258115.1_8289_7_77
GCF_001258135	TGTCTAGTTTATCGTCTCATTTAGGAGGAGACTTACTTATTGTTTTCTTTTACTTAATCTGATTATAAGGAAAACCAACTTCTACTACTCAGGAATA	Shigella sonnei str. 95233 (Class IIIc, n=326)	TGTAG	ClassIIIc	NA	Shigella sonnei	99443	SAMEA2004868	PRJEB2975	GCA_001258135.1	Contig	ftp://ftp.ncbi.nlm.nih.gov/genomes/all/GCF_001258135.1_8290_4_41	ftp://ftp.ncbi.nlm.nih.gov/genomes/all/GCA_001258135.1_8290_4_41
GCF_001258155	TGTCTAGTTTATCGTCTCATTTAGGAGGAGACTTACTTATTGTTTTCTTTTACTTAATCTGATTATAAGGAAAACCAACTTCTACTACTCAGGAATA	Shigella sonnei str. 95233 (Class IIIc, n=326)	TGTAG	ClassIIIc	NA	Shigella sonnei	H141020387	SAMEA2445764	PRJEB2976	GCA_001258155.1	Scaffold	ftp://ftp.ncbi.nlm.nih.gov/genomes/all/GCF_001258155.1_12971_8_72	ftp://ftp.ncbi.nlm.nih.gov/genomes/all/GCA_001258155.1_12971_8_72
GCF_001258195	TGTCTAGTTTATCGTCTCATTTAGGAGGAGACTTACTTATTGTTTTCTTTTACTTAATCTGATTATAAGGAAAACCAACTTCTACTACTCAGGAATA	Shigella sonnei str. 95233 (Class IIIc, n=326)	TGTAG	ClassIIIc	NA	Shigella sonnei	143099	SAMEA2055699	PRJEB2975	GCA_001258195.1	Contig	ftp://ftp.ncbi.nlm.nih.gov/genomes/all/GCF_001258195.1_9870_6_4	ftp://ftp.ncbi.nlm.nih.gov/genomes/all/GCA_001258195.1_9870_6_4
GCF_001258215	TGTCTAGTTTATCGTCTCATTTAGGAGGAGACTTACTTATTGTTTTCTTTTACTTAATCTGATTATAAGGAAAACCAACTTCTACTACTCAGGAATA	Shigella sonnei str. 95233 (Class IIIc, n=326)	TGTAG	ClassIIIc	NA	Shigella sonnei	201400633_1	SAMEA3345073	PRJEB9113	GCA_001258215.1	Scaffold	ftp://ftp.ncbi.nlm.nih.gov/genomes/all/GCF_001258215.1_Sg_201400633_TTAGGC_L001	ftp://ftp.ncbi.nlm.nih.gov/genomes/all/GCA_001258215.1_Sg_201400633_TTAGGC_L001
GCF_001258295	TGTCTAGTTTATCGTCTCATTTAGGAGGAGACTTACTTATTGTTTTCTTTTACTTAATCTGATTATAAGGAAAACCAACTTCTACTACTCAGGAATA	Shigella sonnei str. 95233 (Class IIIc, n=326)	TGTAG	ClassIIIc	NA	Shigella sonnei	85002	SAMEA2003855	PRJEB2975	GCA_001258295.1	Contig	ftp://ftp.ncbi.nlm.nih.gov/genomes/all/GCF_001258295.1_8289_7_70	ftp://ftp.ncbi.nlm.nih.gov/genomes/all/GCA_001258295.1_8289_7_70
GCF_001258315	TGTCTAGTTTATCGTCTCATTTAGGAGGAGACTTACTTATTGTTTTCTTTTACTTAATCTGATTATAAGGAAAACCAACTTCTACTACTCAGGAATA	Shigella sonnei str. 95233 (Class IIIc, n=326)	TGTAG	ClassIIIc	NA	Shigella sonnei	99608	SAMEA2003916	PRJEB2975	GCA_001258315.1	Contig	ftp://ftp.ncbi.nlm.nih.gov/genomes/all/GCF_001258315.1_8290_4_43	ftp://ftp.ncbi.nlm.nih.gov/genomes/all/GCA_001258315.1_8290_4_43
GCF_001258335	TGTCTAGTTTATCGTCTCATTTAGGAGGAGACTTACTTATTGTTTTCTTTTACTTAATCTGATTATAAGGAAAACCAACTTCTACTACTCAGGAATA	Shigella sonnei str. 95233 (Class IIIc, n=326)	TGTAG	ClassIIIc	NA	Shigella sonnei	201402425_1	SAMEA3345091	PRJEB9113	GCA_001258335.1	Scaffold	ftp://ftp.ncbi.nlm.nih.gov/genomes/all/GCF_001258335.1_Sg_201402425_ATGAGC_L001	ftp://ftp.ncbi.nlm.nih.gov/genomes/all/GCA_001258335.1_Sg_201402425_ATGAGC_L001
GCF_001258375	TGTCTAGTTTATCGTCTCATTTAGGAGGAGACTTACTTATTGTTTTCTTTTACTTAATCTGATTATAAGGAAAACCAACTTCTACTACTCAGGAATA	Shigella sonnei str. 95233 (Class IIIc, n=326)	TGTAG	ClassIIIc	NA	Shigella sonnei	75637	SAMEA2003372	PRJEB2975	GCA_001258375.1	Scaffold	ftp://ftp.ncbi.nlm.nih.gov/genomes/all/GCF_001258375.1_8289_7_36	ftp://ftp.ncbi.nlm.nih.gov/genomes/all/GCA_001258375.1_8289_7_36
GCF_001258395	TGTCTAGTTTATCGTCTCATTTAGGAGGAGACTTACTTATTGTTTTCTTTTACTTAATCTGATTATAAGGAAAACCAACTTCTACTACTCAGGAATA	Shigella sonnei str. 95233 (Class IIIc, n=326)	TGTAG	ClassIIIc	NA	Shigella sonnei	KY 757	SAMEA2434373	PRJEB2975	GCA_001258395.1	Scaffold	ftp://ftp.ncbi.nlm.nih.gov/genomes/all/GCF_001258395.1_12850_1_46	ftp://ftp.ncbi.nlm.nih.gov/genomes/all/GCA_001258395.1_12850_1_46
GCF_001258455	TGTCTAGTTTATCGTCTCATTTAGGAGGAGACTTACTTATTGTTTTCTTTTACTTAATCTGATTATAAGGAAAACCAACTTCTACTACTCAGGAATA	Shigella sonnei str. 95233 (Class IIIc, n=326)	TGTAG	ClassIIIc	NA	Shigella sonnei	H112920489	SAMEA1027664	PRJEB2460	GCA_001258455.1	Scaffold	ftp://ftp.ncbi.nlm.nih.gov/genomes/all/GCF_001258455.1_7353_1_21	ftp://ftp.ncbi.nlm.nih.gov/genomes/all/GCA_001258455.1_7353_1_21
GCF_001258475	TGTCTAGTTTATCGTCTCATTTAGGAGGAGACTTACTTATTGTTTTCTTTTACTTAATCTGATTATAAGGAAAACCAACTTCTACTACTCAGGAATA	Shigella sonnei str. 95233 (Class IIIc, n=326)	TGTAG	ClassIIIc	NA	Shigella sonnei	H111120276	SAMEA2445727	PRJEB2976	GCA_001258475.1	Scaffold	ftp://ftp.ncbi.nlm.nih.gov/genomes/all/GCF_001258475.1_12971_8_41	ftp://ftp.ncbi.nlm.nih.gov/genomes/all/GCA_001258475.1_12971_8_41
GCF_001258575	TGTCTAGTTTATCGTCTCATTTAGGAGGAGACTTACTTATTGTTTTCTTTTACTTAATCTGATTATAAGGAAAACCAACTTCTACTACTCAGGAATA	Shigella sonnei str. 95233 (Class IIIc, n=326)	TGTAG	ClassIIIc	NA	Shigella sonnei	85516	SAMEA2003895	PRJEB2975	GCA_001258575.1	Scaffold	ftp://ftp.ncbi.nlm.nih.gov/genomes/all/GCF_001258575.1_8289_7_73	ftp://ftp.ncbi.nlm.nih.gov/genomes/all/GCA_001258575.1_8289_7_73
GCF_001258595	TGTCTAGTTTATCGTCTCATTTAGGAGGAGACTTACTTATTGTTTTCTTTTACTTAATCTGATTATAAGGAAAACCAACTTCTACTACTCAGGAATA	Shigella sonnei str. 95233 (Class IIIc, n=326)	TGTAG	ClassIIIc	NA	Shigella sonnei	143560	SAMEA2057989	PRJEB2975	GCA_001258595.1	Scaffold	ftp://ftp.ncbi.nlm.nih.gov/genomes/all/GCF_001258595.1_9870_6_21	ftp://ftp.ncbi.nlm.nih.gov/genomes/all/GCA_001258595.1_9870_6_21
GCF_001258615	TGTCTAGTTTATCGTCTCATTTAGGAGGAGACTTACTTATTGTTTTCTTTTACTTAATCTGATTATAAGGAAAACCAACTTCTACTACTCAGGAATA	Shigella sonnei str. 95233 (Class IIIc, n=326)	TGTAG	ClassIIIc	NA	Shigella sonnei	H140740645	SAMEA2445769	PRJEB2976	GCA_001258615.1	Scaffold	ftp://ftp.ncbi.nlm.nih.gov/genomes/all/GCF_001258615.1_12971_8_77	ftp://ftp.ncbi.nlm.nih.gov/genomes/all/GCA_001258615.1_12971_8_77
GCF_001258635	TGTCTAGTTTATCGTCTCATTTAGGAGGAGACTTACTTATTGTTTTCTTTTACTTAATCTGATTATAAGGAAAACCAACTTCTACTACTCAGGAATA	Shigella sonnei str. 95233 (Class IIIc, n=326)	TGTAG	ClassIIIc	NA	Shigella sonnei	201405357_1	SAMEA3345104	PRJEB9113	GCA_001258635.1	Scaffold	ftp://ftp.ncbi.nlm.nih.gov/genomes/all/GCF_001258635.1_Sg_201405357_CTATAC_L001	ftp://ftp.ncbi.nlm.nih.gov/genomes/all/GCA_001258635.1_Sg_201405357_CTATAC_L001
GCF_001258655	TGTCTAGTTTATCGTCTCATTTAGGAGGAGACTTACTTATTGTTTTCTTTTACTTAATCTGATTATAAGGAAAACCAACTTCTACTACTCAGGAATA	Shigella sonnei str. 95233 (Class IIIc, n=326)	TGTAG	ClassIIIc	NA	Shigella sonnei	143981	SAMEA2055833	PRJEB2975	GCA_001258655.1	Scaffold	ftp://ftp.ncbi.nlm.nih.gov/genomes/all/GCF_001258655.1_9870_6_37	ftp://ftp.ncbi.nlm.nih.gov/genomes/all/GCA_001258655.1_9870_6_37
GCF_001258675	TGTCTAGTTTATCGTCTCATTTAGGAGGAGACTTACTTATTGTTTTCTTTTACTTAATCTGATTATAAGGAAAACCAACTTCTACTACTCAGGAATA	Shigella sonnei str. 95233 (Class IIIc, n=326)	TGTAG	ClassIIIc	NA	Shigella sonnei	KY 1243	SAMEA2434370	PRJEB2975	GCA_001258675.1	Scaffold	ftp://ftp.ncbi.nlm.nih.gov/genomes/all/GCF_001258675.1_12850_1_43	ftp://ftp.ncbi.nlm.nih.gov/genomes/all/GCA_001258675.1_12850_1_43
GCF_001258695	TGTCTAGTTTATCGTCTCATTTAGGAGGAGACTTACTTATTGTTTTCTTTTACTTAATCTGATTATAAGGAAAACCAACTTCTACTACTCAGGAATA	Shigella sonnei str. 95233 (Class IIIc, n=326)	TGTAG	ClassIIIc	NA	Shigella sonnei	87006	SAMEA2004852	PRJEB2975	GCA_001258695.1	Scaffold	ftp://ftp.ncbi.nlm.nih.gov/genomes/all/GCF_001258695.1_8289_7_86	ftp://ftp.ncbi.nlm.nih.gov/genomes/all/GCA_001258695.1_8289_7_86
GCF_001258715	TGTCTAGTTTATCGTCTCATTTAGGAGGAGACTTACTTATTGTTTTCTTTTACTTAATCTGATTATAAGGAAAACCAACTTCTACTACTCAGGAATA	Shigella sonnei str. 95233 (Class IIIc, n=326)	TGTAG	ClassIIIc	NA	Shigella sonnei	H113100099	SAMEA1027711	PRJEB2460	GCA_001258715.1	Scaffold	ftp://ftp.ncbi.nlm.nih.gov/genomes/all/GCF_001258715.1_7353_1_23	ftp://ftp.ncbi.nlm.nih.gov/genomes/all/GCA_001258715.1_7353_1_23
GCF_001258735	TGTCTAGTTTATCGTCTCATTTAGGAGGAGACTTACTTATTGTTTTCTTTTACTTAATCTGATTATAAGGAAAACCAACTTCTACTACTCAGGAATA	Shigella sonnei str. 95233 (Class IIIc, n=326)	TGTAG	ClassIIIc	NA	Shigella sonnei	143558	SAMEA2057219	PRJEB2975	GCA_001258735.1	Scaffold	ftp://ftp.ncbi.nlm.nih.gov/genomes/all/GCF_001258735.1_9870_6_20	ftp://ftp.ncbi.nlm.nih.gov/genomes/all/GCA_001258735.1_9870_6_20
GCF_001258755	TGTCTAGTTTATCGTCTCATTTAGGAGGAGACTTACTTATTGTTTTCTTTTACTTAATCTGATTATAAGGAAAACCAACTTCTACTACTCAGGAATA	Shigella sonnei str. 95233 (Class IIIc, n=326)	TGTAG	ClassIIIc	NA	Shigella sonnei	H092760242	SAMEA2445708	PRJEB2976	GCA_001258755.1	Scaffold	ftp://ftp.ncbi.nlm.nih.gov/genomes/all/GCF_001258755.1_12971_8_27	ftp://ftp.ncbi.nlm.nih.gov/genomes/all/GCA_001258755.1_12971_8_27
GCF_001258835	TGTCTAGTTTATCGTCTCATTTAGGAGGAGACTTACTTATTGTTTTCTTTTACTTAATCTGATTATAAGGAAAACCAACTTCTACTACTCAGGAATA	Shigella sonnei str. 95233 (Class IIIc, n=326)	TGTAG	ClassIIIc	NA	Shigella sonnei	85721	SAMEA2003385	PRJEB2975	GCA_001258835.1	Scaffold	ftp://ftp.ncbi.nlm.nih.gov/genomes/all/GCF_001258835.1_8289_7_78	ftp://ftp.ncbi.nlm.nih.gov/genomes/all/GCA_001258835.1_8289_7_78
GCF_001258895	TGTCTAGTTTATCGTCTCATTTAGGAGGAGACTTACTTATTGTTTTCTTTTACTTAATCTGATTATAAGGAAAACCAACTTCTACTACTCAGGAATA	Shigella sonnei str. 95233 (Class IIIc, n=326)	TGTAG	ClassIIIc	NA	Shigella sonnei	144444	SAMEA2055845	PRJEB2975	GCA_001258895.1	Scaffold	ftp://ftp.ncbi.nlm.nih.gov/genomes/all/GCF_001258895.1_9870_7_9	ftp://ftp.ncbi.nlm.nih.gov/genomes/all/GCA_001258895.1_9870_7_9
GCF_001259015	TGTCTAGTTTATCGTCTCATTTAGGAGGAGACTTACTTATTGTTTTCTTTTACTTAATCTGATTATAAGGAAAACCAACTTCTACTACTCAGGAATA	Shigella sonnei str. 95233 (Class IIIc, n=326)	TGTAG	ClassIIIc	NA	Shigella sonnei	SS130327	SAMEA1013679	PRJEB2128	GCA_001259015.1	Scaffold	ftp://ftp.ncbi.nlm.nih.gov/genomes/all/GCF_001259015.1_6551_1_11	ftp://ftp.ncbi.nlm.nih.gov/genomes/all/GCA_001259015.1_6551_1_11
GCF_001259035	TGTCTAGTTTATCGTCTCATTTAGGAGGAGACTTACTTATTGTTTTCTTTTACTTAATCTGATTATAAGGAAAACCAACTTCTACTACTCAGGAATA	Shigella sonnei str. 95233 (Class IIIc, n=326)	TGTAG	ClassIIIc	NA	Shigella sonnei	H140360432	SAMEA2445742	PRJEB2976	GCA_001259035.1	Scaffold	ftp://ftp.ncbi.nlm.nih.gov/genomes/all/GCF_001259035.1_12971_8_52	ftp://ftp.ncbi.nlm.nih.gov/genomes/all/GCA_001259035.1_12971_8_52
GCF_001259075	TGTCTAGTTTATCGTCTCATTTAGGAGGAGACTTACTTATTGTTTTCTTTTACTTAATCTGATTATAAGGAAAACCAACTTCTACTACTCAGGAATA	Shigella sonnei str. 95233 (Class IIIc, n=326)	TGTAG	ClassIIIc	NA	Shigella sonnei	201405302_1	SAMEA3345102	PRJEB9113	GCA_001259075.1	Scaffold	ftp://ftp.ncbi.nlm.nih.gov/genomes/all/GCF_001259075.1_Sg_201405302_CGGAAT_L001	ftp://ftp.ncbi.nlm.nih.gov/genomes/all/GCA_001259075.1_Sg_201405302_CGGAAT_L001
GCF_001259095	TGTCTAGTTTATCGTCTCATTTAGGAGGAGACTTACTTATTGTTTTCTTTTACTTAATCTGATTATAAGGAAAACCAACTTCTACTACTCAGGAATA	Shigella sonnei str. 95233 (Class IIIc, n=326)	TGTAG	ClassIIIc	NA	Shigella sonnei	109171	SAMEA2003918	PRJEB2975	GCA_001259095.1	Contig	ftp://ftp.ncbi.nlm.nih.gov/genomes/all/GCF_001259095.1_8290_4_49	ftp://ftp.ncbi.nlm.nih.gov/genomes/all/GCA_001259095.1_8290_4_49
GCF_001259115	TGTCTAGTTTATCGTCTCATTTAGGAGGAGACTTACTTATTGTTTTCTTTTACTTAATCTGATTATAAGGAAAACCAACTTCTACTACTCAGGAATA	Shigella sonnei str. 95233 (Class IIIc, n=326)	TGTAG	ClassIIIc	NA	Shigella sonnei	124332	SAMEA2164634	PRJEB2975	GCA_001259115.1	Scaffold	ftp://ftp.ncbi.nlm.nih.gov/genomes/all/GCF_001259115.1_8290_4_88	ftp://ftp.ncbi.nlm.nih.gov/genomes/all/GCA_001259115.1_8290_4_88
GCF_001259195	TGTCTAGTTTATCGTCTCATTTAGGAGGAGACTTACTTATTGTTTTCTTTTACTTAATCTGATTATAAGGAAAACCAACTTCTACTACTCAGGAATA	Shigella sonnei str. 95233 (Class IIIc, n=326)	TGTAG	ClassIIIc	IIIc	Shigella sonnei	ShIB3300	SAMEA954770	PRJEB2128	GCA_001259195.1	Scaffold	ftp://ftp.ncbi.nlm.nih.gov/genomes/all/GCF_001259195.1_5236_3_8	ftp://ftp.ncbi.nlm.nih.gov/genomes/all/GCA_001259195.1_5236_3_8
GCF_001259215	TGTCTAGTTTATCGTCTCATTTAGGAGGAGACTTACTTATTGTTTTCTTTTACTTAATCTGATTATAAGGAAAACCAACTTCTACTACTCAGGAATA	Shigella sonnei str. 95233 (Class IIIc, n=326)	TGTAG	ClassIIIc	NA	Shigella sonnei	20426786	SAMEA2434378	PRJEB2975	GCA_001259215.1	Scaffold	ftp://ftp.ncbi.nlm.nih.gov/genomes/all/GCF_001259215.1_12850_1_51	ftp://ftp.ncbi.nlm.nih.gov/genomes/all/GCA_001259215.1_12850_1_51
GCF_001259275	TGTCTAGTTTATCGTCTCATTTAGGAGGAGACTTACTTATTGTTTTCTTTTACTTAATCTGATTATAAGGAAAACCAACTTCTACTACTCAGGAATA	Shigella sonnei str. 95233 (Class IIIc, n=326)	TGTAG	ClassIIIc	NA	Shigella sonnei	H140860382	SAMEA2445746	PRJEB2976	GCA_001259275.1	Scaffold	ftp://ftp.ncbi.nlm.nih.gov/genomes/all/GCF_001259275.1_12971_8_55	ftp://ftp.ncbi.nlm.nih.gov/genomes/all/GCA_001259275.1_12971_8_55
GCF_001259295	TGTCTAGTTTATCGTCTCATTTAGGAGGAGACTTACTTATTGTTTTCTTTTACTTAATCTGATTATAAGGAAAACCAACTTCTACTACTCAGGAATA	Shigella sonnei str. 95233 (Class IIIc, n=326)	TGTAG	ClassIIIc	NA	Shigella sonnei	KY 129	SAMEA2434361	PRJEB2975	GCA_001259295.1	Scaffold	ftp://ftp.ncbi.nlm.nih.gov/genomes/all/GCF_001259295.1_12830_1_34	ftp://ftp.ncbi.nlm.nih.gov/genomes/all/GCA_001259295.1_12830_1_34
GCF_001259355	TGTCTAGTTTATCGTCTCATTTAGGAGGAGACTTACTTATTGTTTTCTTTTACTTAATCTGATTATAAGGAAAACCAACTTCTACTACTCAGGAATA	Shigella sonnei str. 95233 (Class IIIc, n=326)	TGTAG	ClassIIIc	NA	Shigella sonnei	sh07-2004	SAMEA1027717	PRJEB2460	GCA_001259355.1	Scaffold	ftp://ftp.ncbi.nlm.nih.gov/genomes/all/GCF_001259355.1_6350_1_12	ftp://ftp.ncbi.nlm.nih.gov/genomes/all/GCA_001259355.1_6350_1_12
GCF_001259395	TGTCTAGTTTATCGTCTCATTTAGGAGGAGACTTACTTATTGTTTTCTTTTACTTAATCTGATTATAAGGAAAACCAACTTCTACTACTCAGGAATA	Shigella sonnei str. 95233 (Class IIIc, n=326)	TGTAG	ClassIIIc	NA	Shigella sonnei	36860548	SAMEA2004001	PRJEB2975	GCA_001259395.1	Scaffold	ftp://ftp.ncbi.nlm.nih.gov/genomes/all/GCF_001259395.1_8290_5_10	ftp://ftp.ncbi.nlm.nih.gov/genomes/all/GCA_001259395.1_8290_5_10
GCF_001259415	TGTCTAGTTTATCGTCTCATTTAGGAGGAGACTTACTTATTGTTTTCTTTTACTTAATCTGATTATAAGGAAAACCAACTTCTACTACTCAGGAATA	Shigella sonnei str. 95233 (Class IIIc, n=326)	TGTAG	ClassIIIc	NA	Shigella sonnei	36303731	SAMEA2004002	PRJEB2975	GCA_001259415.1	Contig	ftp://ftp.ncbi.nlm.nih.gov/genomes/all/GCF_001259415.1_8290_5_13	ftp://ftp.ncbi.nlm.nih.gov/genomes/all/GCA_001259415.1_8290_5_13
GCF_001259455	TGTCTAGTTTATCGTCTCATTTAGGAGGAGACTTACTTATTGTTTTCTTTTACTTAATCTGATTATAAGGAAAACCAACTTCTACTACTCAGGAATA	Shigella sonnei str. 95233 (Class IIIc, n=326)	TGTAG	ClassIIIc	NA	Shigella sonnei	H082060203	SAMEA2445684	PRJEB2976	GCA_001259455.1	Scaffold	ftp://ftp.ncbi.nlm.nih.gov/genomes/all/GCF_001259455.1_12971_8_8	ftp://ftp.ncbi.nlm.nih.gov/genomes/all/GCA_001259455.1_12971_8_8
GCF_001259535	TGTCTAGTTTATCGTCTCATTTAGGAGGAGACTTACTTATTGTTTTCTTTTACTTAATCTGATTATAAGGAAAACCAACTTCTACTACTCAGGAATA	Shigella sonnei str. 95233 (Class IIIc, n=326)	TGTAG	ClassIIIc	NA	Shigella sonnei	201405267_1	SAMEA3345101	PRJEB9113	GCA_001259535.1	Scaffold	ftp://ftp.ncbi.nlm.nih.gov/genomes/all/GCF_001259535.1_Sg_201405267_CCAACA_L001	ftp://ftp.ncbi.nlm.nih.gov/genomes/all/GCA_001259535.1_Sg_201405267_CCAACA_L001
GCF_001259675	TGTCTAGTTTATCGTCTCATTTAGGAGGAGACTTACTTATTGTTTTCTTTTACTTAATCTGATTATAAGGAAAACCAACTTCTACTACTCAGGAATA	Shigella sonnei str. 95233 (Class IIIc, n=326)	TGTAG	ClassIIIc	NA	Shigella sonnei	109112	SAMEA2003917	PRJEB2975	GCA_001259675.1	Scaffold	ftp://ftp.ncbi.nlm.nih.gov/genomes/all/GCF_001259675.1_8290_4_46	ftp://ftp.ncbi.nlm.nih.gov/genomes/all/GCA_001259675.1_8290_4_46
GCF_001259695	TGTCTAGTTTATCGTCTCATTTAGGAGGAGACTTACTTATTGTTTTCTTTTACTTAATCTGATTATAAGGAAAACCAACTTCTACTACTCAGGAATA	Shigella sonnei str. 95233 (Class IIIc, n=326)	TGTAG	ClassIIIc	NA	Shigella sonnei	H092920825	SAMEA2445709	PRJEB2976	GCA_001259695.1	Scaffold	ftp://ftp.ncbi.nlm.nih.gov/genomes/all/GCF_001259695.1_12971_8_28	ftp://ftp.ncbi.nlm.nih.gov/genomes/all/GCA_001259695.1_12971_8_28
GCF_001259735	TGTCTAGTTTATCGTCTCATTTAGGAGGAGACTTACTTATTGTTTTCTTTTACTTAATCTGATTATAAGGAAAACCAACTTCTACTACTCAGGAATA	Shigella sonnei str. 95233 (Class IIIc, n=326)	TGTAG	ClassIIIc	NA	Shigella sonnei	H135120399	SAMEA2445737	PRJEB2976	GCA_001259735.1	Scaffold	ftp://ftp.ncbi.nlm.nih.gov/genomes/all/GCF_001259735.1_12971_8_48	ftp://ftp.ncbi.nlm.nih.gov/genomes/all/GCA_001259735.1_12971_8_48
GCF_001259755	TGTCTAGTTTATCGTCTCATTTAGGAGGAGACTTACTTATTGTTTTCTTTTACTTAATCTGATTATAAGGAAAACCAACTTCTACTACTCAGGAATA	Shigella sonnei str. 95233 (Class IIIc, n=326)	TGTAG	ClassIIIc	NA	Shigella sonnei	86318	SAMEA2004851	PRJEB2975	GCA_001259755.1	Scaffold	ftp://ftp.ncbi.nlm.nih.gov/genomes/all/GCF_001259755.1_8289_7_83	ftp://ftp.ncbi.nlm.nih.gov/genomes/all/GCA_001259755.1_8289_7_83
GCF_001259835	TGTCTAGTTTATCGTCTCATTTAGGAGGAGACTTACTTATTGTTTTCTTTTACTTAATCTGATTATAAGGAAAACCAACTTCTACTACTCAGGAATA	Shigella sonnei str. 95233 (Class IIIc, n=326)	TGTAG	ClassIIIc	NA	Shigella sonnei	124342	SAMEA2164635	PRJEB2975	GCA_001259835.1	Scaffold	ftp://ftp.ncbi.nlm.nih.gov/genomes/all/GCF_001259835.1_8290_4_89	ftp://ftp.ncbi.nlm.nih.gov/genomes/all/GCA_001259835.1_8290_4_89
GCF_001259855	TGTCTAGTTTATCGTCTCATTTAGGAGGAGACTTACTTATTGTTTTCTTTTACTTAATCTGATTATAAGGAAAACCAACTTCTACTACTCAGGAATA	Shigella sonnei str. 95233 (Class IIIc, n=326)	TGTAG	ClassIIIc	NA	Shigella sonnei	87772	SAMEA2003429	PRJEB2975	GCA_001259855.1	Contig	ftp://ftp.ncbi.nlm.nih.gov/genomes/all/GCF_001259855.1_8289_7_93	ftp://ftp.ncbi.nlm.nih.gov/genomes/all/GCA_001259855.1_8289_7_93
GCF_001259895	TGTCTAGTTTATCGTCTCATTTAGGAGGAGACTTACTTATTGTTTTCTTTTACTTAATCTGATTATAAGGAAAACCAACTTCTACTACTCAGGAATA	Shigella sonnei str. 95233 (Class IIIc, n=326)	TGTAG	ClassIIIc	NA	Shigella sonnei	99040	SAMEA2003913	PRJEB2975	GCA_001259895.1	Scaffold	ftp://ftp.ncbi.nlm.nih.gov/genomes/all/GCF_001259895.1_8290_4_34	ftp://ftp.ncbi.nlm.nih.gov/genomes/all/GCA_001259895.1_8290_4_34
GCF_001259955	TGTCTAGTTTATCGTCTCATTTAGGAGGAGACTTACTTATTGTTTTCTTTTACTTAATCTGATTATAAGGAAAACCAACTTCTACTACTCAGGAATA	Shigella sonnei str. 95233 (Class IIIc, n=326)	TGTAG	ClassIIIc	NA	Shigella sonnei	KY 1163	SAMEA2434359	PRJEB2975	GCA_001259955.1	Scaffold	ftp://ftp.ncbi.nlm.nih.gov/genomes/all/GCF_001259955.1_12830_1_32	ftp://ftp.ncbi.nlm.nih.gov/genomes/all/GCA_001259955.1_12830_1_32
GCF_001259975	TGTCTAGTTTATCGTCTCATTTAGGAGGAGACTTACTTATTGTTTTCTTTTACTTAATCTGATTATAAGGAAAACCAACTTCTACTACTCAGGAATA	Shigella sonnei str. 95233 (Class IIIc, n=326)	TGTAG	ClassIIIc	NA	Shigella sonnei	98284	SAMEA1966418	PRJEB2975	GCA_001259975.1	Scaffold	ftp://ftp.ncbi.nlm.nih.gov/genomes/all/GCF_001259975.1_8290_4_30	ftp://ftp.ncbi.nlm.nih.gov/genomes/all/GCA_001259975.1_8290_4_30
GCF_001260015	TGTCTAGTTTATCGTCTCATTTAGGAGGAGACTTACTTATTGTTTTCTTTTACTTAATCTGATTATAAGGAAAACCAACTTCTACTACTCAGGAATA	Shigella sonnei str. 95233 (Class IIIc, n=326)	TGTAG	ClassIIIc	NA	Shigella sonnei	KY 3460	SAMEA2434366	PRJEB2975	GCA_001260015.1	Scaffold	ftp://ftp.ncbi.nlm.nih.gov/genomes/all/GCF_001260015.1_12830_1_39	ftp://ftp.ncbi.nlm.nih.gov/genomes/all/GCA_001260015.1_12830_1_39
GCF_001260115	TGTCTAGTTTATCGTCTCATTTAGGAGGAGACTTACTTATTGTTTTCTTTTACTTAATCTGATTATAAGGAAAACCAACTTCTACTACTCAGGAATA	Shigella sonnei str. 95233 (Class IIIc, n=326)	TGTAG	ClassIIIc	NA	Shigella sonnei	83361	SAMEA2003381	PRJEB2975	GCA_001260115.1	Scaffold	ftp://ftp.ncbi.nlm.nih.gov/genomes/all/GCF_001260115.1_8289_7_66	ftp://ftp.ncbi.nlm.nih.gov/genomes/all/GCA_001260115.1_8289_7_66
GCF_001260155	TGTCTAGTTTATCGTCTCATTTAGGAGGAGACTTACTTATTGTTTTCTTTTACTTAATCTGATTATAAGGAAAACCAACTTCTACTACTCAGGAATA	Shigella sonnei str. 95233 (Class IIIc, n=326)	TGTAG	ClassIIIc	NA	Shigella sonnei	143781	SAMEA2057992	PRJEB2975	GCA_001260155.1	Scaffold	ftp://ftp.ncbi.nlm.nih.gov/genomes/all/GCF_001260155.1_9870_6_33	ftp://ftp.ncbi.nlm.nih.gov/genomes/all/GCA_001260155.1_9870_6_33
GCF_001260195	TGTCTAGTTTATCGTCTCATTTAGGAGGAGACTTACTTATTGTTTTCTTTTACTTAATCTGATTATAAGGAAAACCAACTTCTACTACTCAGGAATA	Shigella sonnei str. 95233 (Class IIIc, n=326)	TGTAG	ClassIIIc	NA	Shigella sonnei	SS127358	SAMEA1013718	PRJEB2128	GCA_001260195.1	Scaffold	ftp://ftp.ncbi.nlm.nih.gov/genomes/all/GCF_001260195.1_6551_1_5	ftp://ftp.ncbi.nlm.nih.gov/genomes/all/GCA_001260195.1_6551_1_5
GCF_001260215	TGTCTAGTTTATCGTCTCATTTAGGAGGAGACTTACTTATTGTTTTCTTTTACTTAATCTGATTATAAGGAAAACCAACTTCTACTACTCAGGAATA	Shigella sonnei str. 95233 (Class IIIc, n=326)	TGTAG	ClassIIIc	NA	Shigella sonnei	11111889	SAMEA2434384	PRJEB2975	GCA_001260215.1	Scaffold	ftp://ftp.ncbi.nlm.nih.gov/genomes/all/GCF_001260215.1_12844_1_57	ftp://ftp.ncbi.nlm.nih.gov/genomes/all/GCA_001260215.1_12844_1_57
GCF_001260255	TGTCTAGTTTATCGTCTCATTTAGGAGGAGACTTACTTATTGTTTTCTTTTACTTAATCTGATTATAAGGAAAACCAACTTCTACTACTCAGGAATA	Shigella sonnei str. 95233 (Class IIIc, n=326)	TGTAG	ClassIIIc	NA	Shigella sonnei	98909	SAMEA2004865	PRJEB2975	GCA_001260255.1	Scaffold	ftp://ftp.ncbi.nlm.nih.gov/genomes/all/GCF_001260255.1_8290_4_32	ftp://ftp.ncbi.nlm.nih.gov/genomes/all/GCA_001260255.1_8290_4_32
GCF_001260275	TGTCTAGTTTATCGTCTCATTTAGGAGGAGACTTACTTATTGTTTTCTTTTACTTAATCTGATTATAAGGAAAACCAACTTCTACTACTCAGGAATA	Shigella sonnei str. 95233 (Class IIIc, n=326)	TGTAG	ClassIIIc	NA	Shigella sonnei	H112700290	SAMEA1324273	PRJEB2846	GCA_001260275.1	Scaffold	ftp://ftp.ncbi.nlm.nih.gov/genomes/all/GCF_001260275.1_7655_8_11	ftp://ftp.ncbi.nlm.nih.gov/genomes/all/GCA_001260275.1_7655_8_11
GCF_001260355	TGTCTAGTTTATCGTCTCATTTAGGAGGAGACTTACTTATTGTTTTCTTTTACTTAATCTGATTATAAGGAAAACCAACTTCTACTACTCAGGAATA	Shigella sonnei str. 95233 (Class IIIc, n=326)	TGTAG	ClassIIIc	NA	Shigella sonnei	26986104	SAMEA2003999	PRJEB2975	GCA_001260355.1	Scaffold	ftp://ftp.ncbi.nlm.nih.gov/genomes/all/GCF_001260355.1_8290_5_4	ftp://ftp.ncbi.nlm.nih.gov/genomes/all/GCA_001260355.1_8290_5_4
GCF_001260395	TGTCTAGTTTATCGTCTCATTTAGGAGGAGACTTACTTATTGTTTTCTTTTACTTAATCTGATTATAAGGAAAACCAACTTCTACTACTCAGGAATA	Shigella sonnei str. 95233 (Class IIIc, n=326)	TGTAG	ClassIIIc	NA	Shigella sonnei	75544	SAMEA2004798	PRJEB2975	GCA_001260395.1	Scaffold	ftp://ftp.ncbi.nlm.nih.gov/genomes/all/GCF_001260395.1_8289_7_35	ftp://ftp.ncbi.nlm.nih.gov/genomes/all/GCA_001260395.1_8289_7_35
GCF_001260495	TGTCTAGTTTATCGTCTCATTTAGGAGGAGACTTACTTATTGTTTTCTTTTACTTAATCTGATTATAAGGAAAACCAACTTCTACTACTCAGGAATA	Shigella sonnei str. 95233 (Class IIIc, n=326)	TGTAG	ClassIIIc	NA	Shigella sonnei	86283	SAMEA2003386	PRJEB2975	GCA_001260495.1	Scaffold	ftp://ftp.ncbi.nlm.nih.gov/genomes/all/GCF_001260495.1_8289_7_81	ftp://ftp.ncbi.nlm.nih.gov/genomes/all/GCA_001260495.1_8289_7_81
GCF_001260515	TGTCTAGTTTATCGTCTCATTTAGGAGGAGACTTACTTATTGTTTTCTTTTACTTAATCTGATTATAAGGAAAACCAACTTCTACTACTCAGGAATA	Shigella sonnei str. 95233 (Class IIIc, n=326)	TGTAG	ClassIIIc	NA	Shigella sonnei	201403956_1	SAMEA3345096	PRJEB9113	GCA_001260515.1	Scaffold	ftp://ftp.ncbi.nlm.nih.gov/genomes/all/GCF_001260515.1_Sg_201403956_CACGAT_L001	ftp://ftp.ncbi.nlm.nih.gov/genomes/all/GCA_001260515.1_Sg_201403956_CACGAT_L001
GCF_001260555	TGTCTAGTTTATCGTCTCATTTAGGAGGAGACTTACTTATTGTTTTCTTTTACTTAATCTGATTATAAGGAAAACCAACTTCTACTACTCAGGAATA	Shigella sonnei str. 95233 (Class IIIc, n=326)	TGTAG	ClassIIIc	NA	Shigella sonnei	102735	SAMEA2003441	PRJEB2975	GCA_001260555.1	Scaffold	ftp://ftp.ncbi.nlm.nih.gov/genomes/all/GCF_001260555.1_8290_4_45	ftp://ftp.ncbi.nlm.nih.gov/genomes/all/GCA_001260555.1_8290_4_45
GCF_001260655	TGTCTAGTTTATCGTCTCATTTAGGAGGAGACTTACTTATTGTTTTCTTTTACTTAATCTGATTATAAGGAAAACCAACTTCTACTACTCAGGAATA	Shigella sonnei str. 95233 (Class IIIc, n=326)	TGTAG	ClassIIIc	NA	Shigella sonnei	92353	SAMEA2003902	PRJEB2975	GCA_001260655.1	Scaffold	ftp://ftp.ncbi.nlm.nih.gov/genomes/all/GCF_001260655.1_8290_4_1	ftp://ftp.ncbi.nlm.nih.gov/genomes/all/GCA_001260655.1_8290_4_1
GCF_001260815	TGTCTAGTTTATCGTCTCATTTAGGAGGAGACTTACTTATTGTTTTCTTTTACTTAATCTGATTATAAGGAAAACCAACTTCTACTACTCAGGAATA	Shigella sonnei str. 95233 (Class IIIc, n=326)	TGTAG	ClassIIIc	NA	Shigella sonnei	H112580301	SAMEA1027725	PRJEB2460	GCA_001260815.1	Scaffold	ftp://ftp.ncbi.nlm.nih.gov/genomes/all/GCF_001260815.1_7353_1_17	ftp://ftp.ncbi.nlm.nih.gov/genomes/all/GCA_001260815.1_7353_1_17
GCF_001260875	TGTCTAGTTTATCGTCTCATTTAGGAGGAGACTTACTTATTGTTTTCTTTTACTTAATCTGATTATAAGGAAAACCAACTTCTACTACTCAGGAATA	Shigella sonnei str. 95233 (Class IIIc, n=326)	TGTAG	ClassIIIc	NA	Shigella sonnei	143105	SAMEA2057216	PRJEB2975	GCA_001260875.1	Contig	ftp://ftp.ncbi.nlm.nih.gov/genomes/all/GCF_001260875.1_9870_6_8	ftp://ftp.ncbi.nlm.nih.gov/genomes/all/GCA_001260875.1_9870_6_8
GCF_001260895	TGTCTAGTTTATCGTCTCATTTAGGAGGAGACTTACTTATTGTTTTCTTTTACTTAATCTGATTATAAGGAAAACCAACTTCTACTACTCAGGAATA	Shigella sonnei str. 95233 (Class IIIc, n=326)	TGTAG	ClassIIIc	NA	Shigella sonnei	H103160303	SAMEA2445721	PRJEB2976	GCA_001260895.1	Scaffold	ftp://ftp.ncbi.nlm.nih.gov/genomes/all/GCF_001260895.1_12971_8_36	ftp://ftp.ncbi.nlm.nih.gov/genomes/all/GCA_001260895.1_12971_8_36
GCF_001260935	TGTCTAGTTTATCGTCTCATTTAGGAGGAGACTTACTTATTGTTTTCTTTTACTTAATCTGATTATAAGGAAAACCAACTTCTACTACTCAGGAATA	Shigella sonnei str. 95233 (Class IIIc, n=326)	TGTAG	ClassIIIc	NA	Shigella sonnei	82064	SAMEA2003378	PRJEB2975	GCA_001260935.1	Scaffold	ftp://ftp.ncbi.nlm.nih.gov/genomes/all/GCF_001260935.1_8289_7_57	ftp://ftp.ncbi.nlm.nih.gov/genomes/all/GCA_001260935.1_8289_7_57
GCF_001260955	TGTCTAGTTTATCGTCTCATTTAGGAGGAGACTTACTTATTGTTTTCTTTTACTTAATCTGATTATAAGGAAAACCAACTTCTACTACTCAGGAATA	Shigella sonnei str. 95233 (Class IIIc, n=326)	TGTAG	ClassIIIc	NA	Shigella sonnei	95780	SAMEA2003908	PRJEB2975	GCA_001260955.1	Scaffold	ftp://ftp.ncbi.nlm.nih.gov/genomes/all/GCF_001260955.1_8290_4_19	ftp://ftp.ncbi.nlm.nih.gov/genomes/all/GCA_001260955.1_8290_4_19
GCF_001260975	TGTCTAGTTTATCGTCTCATTTAGGAGGAGACTTACTTATTGTTTTCTTTTACTTAATCTGATTATAAGGAAAACCAACTTCTACTACTCAGGAATA	Shigella sonnei str. 95233 (Class IIIc, n=326)	TGTAG	ClassIIIc	NA	Shigella sonnei	143098	SAMEA2057983	PRJEB2975	GCA_001260975.1	Scaffold	ftp://ftp.ncbi.nlm.nih.gov/genomes/all/GCF_001260975.1_9870_6_3	ftp://ftp.ncbi.nlm.nih.gov/genomes/all/GCA_001260975.1_9870_6_3
GCF_001261035	TGTCTAGTTTATCGTCTCATTTAGGAGGAGACTTACTTATTGTTTTCTTTTACTTAATCTGATTATAAGGAAAACCAACTTCTACTACTCAGGAATA	Shigella sonnei str. 95233 (Class IIIc, n=326)	TGTAG	ClassIIIc	NA	Shigella sonnei	87065	SAMEA2003388	PRJEB2975	GCA_001261035.1	Contig	ftp://ftp.ncbi.nlm.nih.gov/genomes/all/GCF_001261035.1_8289_7_90	ftp://ftp.ncbi.nlm.nih.gov/genomes/all/GCA_001261035.1_8289_7_90
GCF_001261055	TGTCTAGTTTATCGTCTCATTTAGGAGGAGACTTACTTATTGTTTTCTTTTACTTAATCTGATTATAAGGAAAACCAACTTCTACTACTCAGGAATA	Shigella sonnei str. 95233 (Class IIIc, n=326)	TGTAG	ClassIIIc	NA	Shigella sonnei	144445	SAMEA2057336	PRJEB2975	GCA_001261055.1	Scaffold	ftp://ftp.ncbi.nlm.nih.gov/genomes/all/GCF_001261055.1_9870_7_10	ftp://ftp.ncbi.nlm.nih.gov/genomes/all/GCA_001261055.1_9870_7_10
GCF_001261115	TGTCTAGTTTATCGTCTCATTTAGGAGGAGACTTACTTATTGTTTTCTTTTACTTAATCTGATTATAAGGAAAACCAACTTCTACTACTCAGGAATA	Shigella sonnei str. 95233 (Class IIIc, n=326)	TGTAG	ClassIIIc	NA	Shigella sonnei	143780	SAMEA2057223	PRJEB2975	GCA_001261115.1	Scaffold	ftp://ftp.ncbi.nlm.nih.gov/genomes/all/GCF_001261115.1_9870_6_32	ftp://ftp.ncbi.nlm.nih.gov/genomes/all/GCA_001261115.1_9870_6_32
GCF_001261175	TGTCTAGTTTATCGTCTCATTTAGGAGGAGACTTACTTATTGTTTTCTTTTACTTAATCTGATTATAAGGAAAACCAACTTCTACTACTCAGGAATA	Shigella sonnei str. 95233 (Class IIIc, n=326)	TGTAG	ClassIIIc	NA	Shigella sonnei	H134560190	SAMEA2445759	PRJEB2976	GCA_001261175.1	Scaffold	ftp://ftp.ncbi.nlm.nih.gov/genomes/all/GCF_001261175.1_12971_8_68	ftp://ftp.ncbi.nlm.nih.gov/genomes/all/GCA_001261175.1_12971_8_68
GCF_001261255	TGTCTAGTTTATCGTCTCATTTAGGAGGAGACTTACTTATTGTTTTCTTTTACTTAATCTGATTATAAGGAAAACCAACTTCTACTACTCAGGAATA	Shigella sonnei str. 95233 (Class IIIc, n=326)	TGTAG	ClassIIIc	NA	Shigella sonnei	86328	SAMEA2003898	PRJEB2975	GCA_001261255.1	Scaffold	ftp://ftp.ncbi.nlm.nih.gov/genomes/all/GCF_001261255.1_8289_7_85	ftp://ftp.ncbi.nlm.nih.gov/genomes/all/GCA_001261255.1_8289_7_85
GCF_001261315	TGTCTAGTTTATCGTCTCATTTAGGAGGAGACTTACTTATTGTTTTCTTTTACTTAATCTGATTATAAGGAAAACCAACTTCTACTACTCAGGAATA	Shigella sonnei str. 95233 (Class IIIc, n=326)	TGTAG	ClassIIIc	NA	Shigella sonnei	sh07-0426	SAMEA1027662	PRJEB2460	GCA_001261315.1	Scaffold	ftp://ftp.ncbi.nlm.nih.gov/genomes/all/GCF_001261315.1_6350_1_8	ftp://ftp.ncbi.nlm.nih.gov/genomes/all/GCA_001261315.1_6350_1_8
GCF_001261355	TGTCTAGTTTATCGTCTCATTTAGGAGGAGACTTACTTATTGTTTTCTTTTACTTAATCTGATTATAAGGAAAACCAACTTCTACTACTCAGGAATA	Shigella sonnei str. 95233 (Class IIIc, n=326)	TGTAG	ClassIIIc	NA	Shigella sonnei	143561	SAMEA2055828	PRJEB2975	GCA_001261355.1	Scaffold	ftp://ftp.ncbi.nlm.nih.gov/genomes/all/GCF_001261355.1_9870_6_22	ftp://ftp.ncbi.nlm.nih.gov/genomes/all/GCA_001261355.1_9870_6_22
GCF_001261415	TGTCTAGTTTATCGTCTCATTTAGGAGGAGACTTACTTATTGTTTTCTTTTACTTAATCTGATTATAAGGAAAACCAACTTCTACTACTCAGGAATA	Shigella sonnei str. 95233 (Class IIIc, n=326)	TGTAG	ClassIIIc	NA	Shigella sonnei	124553	SAMEA2164641	PRJEB2975	GCA_001261415.1	Scaffold	ftp://ftp.ncbi.nlm.nih.gov/genomes/all/GCF_001261415.1_8290_4_95	ftp://ftp.ncbi.nlm.nih.gov/genomes/all/GCA_001261415.1_8290_4_95
GCF_001261435	TGTCTAGTTTATCGTCTCATTTAGGAGGAGACTTACTTATTGTTTTCTTTTACTTAATCTGATTATAAGGAAAACCAACTTCTACTACTCAGGAATA	Shigella sonnei str. 95233 (Class IIIc, n=326)	TGTAG	ClassIIIc	NA	Shigella sonnei	201402995_1	SAMEA3345092	PRJEB9113	GCA_001261435.1	Scaffold	ftp://ftp.ncbi.nlm.nih.gov/genomes/all/GCF_001261435.1_Sg_201402995_ATTCCT_L001	ftp://ftp.ncbi.nlm.nih.gov/genomes/all/GCA_001261435.1_Sg_201402995_ATTCCT_L001
GCF_001261455	TGTCTAGTTTATCGTCTCATTTAGGAGGAGACTTACTTATTGTTTTCTTTTACTTAATCTGATTATAAGGAAAACCAACTTCTACTACTCAGGAATA	Shigella sonnei str. 95233 (Class IIIc, n=326)	TGTAG	ClassIIIc	NA	Shigella sonnei	201405193_1	SAMEA3345100	PRJEB9113	GCA_001261455.1	Scaffold	ftp://ftp.ncbi.nlm.nih.gov/genomes/all/GCF_001261455.1_Sg_201405193_CATTTT_L001	ftp://ftp.ncbi.nlm.nih.gov/genomes/all/GCA_001261455.1_Sg_201405193_CATTTT_L001
GCF_001261575	TGTCTAGTTTATCGTCTCATTTAGGAGGAGACTTACTTATTGTTTTCTTTTACTTAATCTGATTATAAGGAAAACCAACTTCTACTACTCAGGAATA	Shigella sonnei str. 95233 (Class IIIc, n=326)	TGTAG	ClassIIIc	NA	Shigella sonnei	21156548	SAMEA2434387	PRJEB2975	GCA_001261575.1	Scaffold	ftp://ftp.ncbi.nlm.nih.gov/genomes/all/GCF_001261575.1_12844_1_60	ftp://ftp.ncbi.nlm.nih.gov/genomes/all/GCA_001261575.1_12844_1_60
GCF_001261595	TGTCTAGTTTATCGTCTCATTTAGGAGGAGACTTACTTATTGTTTTCTTTTACTTAATCTGATTATAAGGAAAACCAACTTCTACTACTCAGGAATA	Shigella sonnei str. 95233 (Class IIIc, n=326)	TGTAG	ClassIIIc	NA	Shigella sonnei	sh03-1382	SAMEA1027729	PRJEB2460	GCA_001261595.1	Scaffold	ftp://ftp.ncbi.nlm.nih.gov/genomes/all/GCF_001261595.1_6350_1_20	ftp://ftp.ncbi.nlm.nih.gov/genomes/all/GCA_001261595.1_6350_1_20
GCF_001261635	TGTCTAGTTTATCGTCTCATTTAGGAGGAGACTTACTTATTGTTTTCTTTTACTTAATCTGATTATAAGGAAAACCAACTTCTACTACTCAGGAATA	Shigella sonnei str. 95233 (Class IIIc, n=326)	TGTAG	ClassIIIc	NA	Shigella sonnei	20177848	SAMEA2434376	PRJEB2975	GCA_001261635.1	Scaffold	ftp://ftp.ncbi.nlm.nih.gov/genomes/all/GCF_001261635.1_12850_1_49	ftp://ftp.ncbi.nlm.nih.gov/genomes/all/GCA_001261635.1_12850_1_49
GCF_001261675	TGTCTAGTTTATCGTCTCATTTAGGAGGAGACTTACTTATTGTTTTCTTTTACTTAATCTGATTATAAGGAAAACCAACTTCTACTACTCAGGAATA	Shigella sonnei str. 95233 (Class IIIc, n=326)	TGTAG	ClassIIIc	NA	Shigella sonnei	29022762	SAMEA2004914	PRJEB2975	GCA_001261675.1	Scaffold	ftp://ftp.ncbi.nlm.nih.gov/genomes/all/GCF_001261675.1_8290_5_14	ftp://ftp.ncbi.nlm.nih.gov/genomes/all/GCA_001261675.1_8290_5_14
GCF_001261695	TGTCTAGTTTATCGTCTCATTTAGGAGGAGACTTACTTATTGTTTTCTTTTACTTAATCTGATTATAAGGAAAACCAACTTCTACTACTCAGGAATA	Shigella sonnei str. 95233 (Class IIIc, n=326)	TGTAG	ClassIIIc	NA	Shigella sonnei	KY 1629	SAMEA2434365	PRJEB2975	GCA_001261695.1	Scaffold	ftp://ftp.ncbi.nlm.nih.gov/genomes/all/GCF_001261695.1_12830_1_38	ftp://ftp.ncbi.nlm.nih.gov/genomes/all/GCA_001261695.1_12830_1_38
GCF_001262135	TGTCTAGTTTATCGTCTCATTTAGGAGGAGACTTACTTATTGTTTTCTTTTACTTAATCTGATTATAAGGAAAACCAACTTCTACTACTCAGGAATA	Shigella sonnei str. 95233 (Class IIIc, n=326)	TGTAG	ClassIIIc	NA	Shigella sonnei	124511	SAMEA2164644	PRJEB2975	GCA_001262135.1	Scaffold	ftp://ftp.ncbi.nlm.nih.gov/genomes/all/GCF_001262135.1_8290_5_1	ftp://ftp.ncbi.nlm.nih.gov/genomes/all/GCA_001262135.1_8290_5_1
GCF_001471365	TGTCTAGTTTATCGTCTCATTTAGGAGGAGACTTACTTATTGTTTTCTTTTACTTAATCTGATTATAAGGAAAACCAACTTCTACTACTCAGGAATA	Shigella sonnei str. 95233 (Class IIIc, n=326)	TGTAG	ClassIIIc	NA	Shigella sonnei	FDAARGOS_128	SAMN03996274	PRJNA231221	GCA_001471365.1	Contig	ftp://ftp.ncbi.nlm.nih.gov/genomes/all/GCF_001471365.1_ASM147136v1	ftp://ftp.ncbi.nlm.nih.gov/genomes/all/GCA_001471365.1_ASM147136v1
