# Supplementary material for: Comparative Genomic and Phylogenetic Analysis of a Shiga Toxin Producing Shigella sonnei (STSS) Strain
Source: Front Cell Infect Microbiol. 2017 May 30;7:229. doi: 10.3389/fcimb.2017.00229 (PMC5447701; doi:10.3389/fcimb.2017.00229)
Supplement: Supplementary Table 4 — List of S. sonnei strains with short reads available from genomic sequencing included in the screening for stx genes. The column “STX status” indicates carriage of STX based on the “STX bases covered” column, indicating the number of matching nucleotides with the stx1 gene sequence taken from S. sonnei 75/02. Likewise, “Pol. status” stands for the coverage of the DNA polymerase gene used as a methodical control. [file Table4.XLSX]

## Sheet: SRA_screen
RunID	STX.status	DNA_pol.status	STX.bases.covered	STX.bases.uncovered	POL.bases.covered	POL.bases.uncovered	Organism	Strain	Location	CollectionDate	BioSample	BioProject
SRR2097498	negative	positive	0	1227	3588	0	Shigella sonnei	2015C-3794	USA	Jul-2011	SAMN03840732	PRJNA218110
SRR2097499	negative	positive	0	1227	3588	0	Shigella sonnei	2015C-3795	USA	Dec-2014	SAMN03840731	PRJNA218110
SRR2081183	negative	positive	0	1227	3588	0	Shigella sonnei	2015C-3798	USA	May-2012	SAMN03785535	PRJNA218110
SRR2087714	negative	positive	0	1227	3588	0	Shigella sonnei	2015C-3799	USA	May-2012	SAMN03801633	PRJNA218110
SRR2081184	negative	positive	0	1227	3588	0	Shigella sonnei	2015C-3800	USA	Jun-2014	SAMN03785370	PRJNA218110
SRR2087715	negative	positive	0	1227	3588	0	Shigella sonnei	2015C-3801	USA	Apr-2015	SAMN03801634	PRJNA218110
SRR2081185	negative	positive	0	1227	3588	0	Shigella sonnei	2015C-3805	USA	Aug-2014	SAMN03785532	PRJNA218110
SRR2087717	negative	positive	0	1227	3588	0	Shigella sonnei	2015C-3806	USA	Apr-2015	SAMN03801628	PRJNA218110
SRR2087718	negative	positive	0	1227	3588	0	Shigella sonnei	2015C-3807	USA	Sep-2014	SAMN03801630	PRJNA218110
SRR2087719	negative	positive	0	1227	3588	0	Shigella sonnei	2015C-3808	USA	Sep-2014	SAMN03801631	PRJNA218110
SRR2081186	negative	positive	0	1227	3588	0	Shigella sonnei	2015C-3811	USA	Sep-2014	SAMN03785369	PRJNA218110
SRR2087720	negative	positive	0	1227	3588	0	Shigella sonnei	2015C-3812	USA	Aug-2014	SAMN03801632	PRJNA218110
SRR2081187	negative	positive	0	1227	3588	0	Shigella sonnei	2015C-3829	USA	Sep-2014	SAMN03785372	PRJNA218110
SRR2081188	negative	positive	0	1227	3588	0	Shigella sonnei	2015C-3830	USA	Dec-2014	SAMN03785533	PRJNA218110
SRR2081190	negative	positive	0	1227	3588	0	Shigella sonnei	2015C-3831	USA	Oct-2014	SAMN03785534	PRJNA218110
SRR2081189	negative	positive	0	1227	3588	0	Shigella sonnei	2015C-3832	USA	Jun-2014	SAMN03785371	PRJNA218110
SRR3158626	negative	positive	0	1227	3588	0	Shigella sonnei	2015C-5084	USA	Jul-2015	SAMN04482332	PRJNA218110
SRR3213912	negative	positive	0	1227	3588	0	Shigella sonnei	2015C-5300	USA	Aug-2015	SAMN04538616	PRJNA218110
SRR3213913	negative	positive	0	1227	3588	0	Shigella sonnei	2015C-5301	USA	Aug-2015	SAMN04538617	PRJNA218110
SRR1823714	negative	positive	0	1227	3588	0	Shigella sonnei	PNUSAE000320	USA	Jan-2015	SAMN03378121	PRJNA218110
SRR1823715	negative	positive	0	1227	3588	0	Shigella sonnei	PNUSAE000321	USA	Jan-2015	SAMN03378122	PRJNA218110
SRR1823716	negative	positive	0	1227	3588	0	Shigella sonnei	PNUSAE000322	USA	Jan-2015	SAMN03378123	PRJNA218110
SRR1823717	negative	positive	0	1227	3588	0	Shigella sonnei	PNUSAE000323	USA	Jan-2015	SAMN03378124	PRJNA218110
SRR1823718	negative	positive	0	1227	3588	0	Shigella sonnei	PNUSAE000324	USA	Jan-2015	SAMN03378125	PRJNA218110
SRR1823719	negative	positive	0	1227	3588	0	Shigella sonnei	PNUSAE000325	USA	Jan-2015	SAMN03378126	PRJNA218110
SRR1823722	negative	positive	0	1227	3588	0	Shigella sonnei	PNUSAE000327	USA	Feb-2015	SAMN03378128	PRJNA218110
SRR1823721	negative	positive	0	1227	3588	0	Shigella sonnei	PNUSAE000328	USA	Jan-2015	SAMN03378129	PRJNA218110
SRR1964550	negative	positive	0	1227	3588	0	Shigella sonnei	PNUSAE000330	USA	Jan-2015	SAMN03460512	PRJNA218110
SRR1964567	negative	positive	0	1227	3588	0	Shigella sonnei	PNUSAE000453	USA	Feb-2015	SAMN03460516	PRJNA218110
SRR1964569	negative	positive	0	1227	3588	0	Shigella sonnei	PNUSAE000455	USA	Feb-2015	SAMN03460518	PRJNA218110
SRR2056376	negative	positive	0	1227	3588	0	Shigella sonnei	PNUSAE000582	USA	Apr-2015	SAMN03658778	PRJNA218110
SRR2056377	negative	positive	0	1227	3588	0	Shigella sonnei	PNUSAE000584	USA	Apr-2015	SAMN03658780	PRJNA218110
SRR2056378	negative	positive	0	1227	3588	0	Shigella sonnei	PNUSAE000638	USA	Mar-2015	SAMN03754715	PRJNA218110
SRR3210048	negative	positive	0	1227	3588	0	Shigella sonnei	PNUSAE000677	USA	Jul-2014	SAMN04161347	PRJNA218110
SRR3210049	negative	positive	0	1227	3588	0	Shigella sonnei	PNUSAE000678	USA	Aug-2014	SAMN04161348	PRJNA218110
SRR3210050	negative	positive	0	1227	3588	0	Shigella sonnei	PNUSAE000679	USA	Sep-2014	SAMN04161349	PRJNA218110
SRR2481384	negative	positive	0	1227	3588	0	Shigella sonnei	PNUSAE000680	USA	Sep-2014	SAMN03765179	PRJNA218110
SRR2481385	negative	positive	0	1227	3588	0	Shigella sonnei	PNUSAE000681	USA	Oct-2014	SAMN03765180	PRJNA218110
SRR2481386	negative	positive	0	1227	3588	0	Shigella sonnei	PNUSAE000682	USA	Oct-2014	SAMN03765181	PRJNA218110
SRR2481387	negative	positive	0	1227	3588	0	Shigella sonnei	PNUSAE000683	USA	Oct-2014	SAMN03765182	PRJNA218110
SRR2481388	negative	positive	0	1227	3588	0	Shigella sonnei	PNUSAE000684	USA	Dec-2014	SAMN03765183	PRJNA218110
SRR2481391	negative	positive	0	1227	3588	0	Shigella sonnei	PNUSAE000686	USA	Mar-2015	SAMN03801635	PRJNA218110
SRR2481323	negative	positive	0	1227	3588	0	Shigella sonnei	PNUSAE000787	USA	Apr-2015	SAMN03784876	PRJNA218110
SRR2535186	negative	positive	0	1227	3588	0	Shigella sonnei	PNUSAE001255	USA	Jul-2015	SAMN03993963	PRJNA218110
SRR2535187	negative	positive	0	1227	3588	0	Shigella sonnei	PNUSAE001256	USA	Jul-2015	SAMN03993964	PRJNA218110
SRR3146349	negative	positive	0	1227	3588	0	Shigella sonnei	PNUSAE001538	USA	Aug-2015	SAMN04227055	PRJNA218110
SRR3146351	negative	positive	0	1227	3588	0	Shigella sonnei	PNUSAE001539	USA	Aug-2015	SAMN04227056	PRJNA218110
SRR3146352	negative	positive	0	1227	3588	0	Shigella sonnei	PNUSAE001540	USA	Aug-2015	SAMN04227057	PRJNA218110
SRR3146355	negative	positive	0	1227	3588	0	Shigella sonnei	PNUSAE001541	USA	Sep-2015	SAMN04227058	PRJNA218110
SRR3146356	negative	positive	0	1227	3588	0	Shigella sonnei	PNUSAE001542	USA	Sep-2015	SAMN04227059	PRJNA218110
SRR3213950	negative	positive	0	1227	3588	0	Shigella sonnei	PNUSAE002437	USA	Aug-2015	SAMN04530291	PRJNA218110
SRR2819359	negative	positive	0	1227	3588	0	Shigella sonnei	FDAARGOS_128	USA: DC	6-Jan-14	SAMN03996274	PRJNA231221
SRR1608978	negative	positive	0	1227	3588	0	Shigella sonnei	FDAARGOS_71	USA	22-Sep-2013	SAMN02934522	PRJNA231221
SRR2812567	negative	positive	0	1227	3588	0	Shigella sonnei	FDAARGOS_90	USA:DC	9/8/2013	SAMN03996263	PRJNA231221
SRR1811697	negative	positive	0	1227	3588	0	Shigella sonnei	DMB SH114	USA:MD	2003	SAMN03291503	PRJNA273284
SRR1811669	negative	positive	0	1227	3588	0	Shigella sonnei	DMB SH122	USA:MD	2001	SAMN03291507	PRJNA273284
SRR1811693	negative	positive	0	1227	3588	0	Shigella sonnei	DMB SH20017	USA:MD	1988	SAMN03291484	PRJNA273284
SRR1811705	negative	positive	0	1227	3588	0	Shigella sonnei	DMB SH20046	USA:WI	1988	SAMN03291512	PRJNA273284
SRR1811624	negative	positive	0	1227	3588	0	Shigella sonnei	DMB SH20142	Somalia	1993	SAMN03291493	PRJNA273284
SRR1811668	negative	positive	0	1227	3588	0	Shigella sonnei	DMB SH20158	Egypt	1993	SAMN03291490	PRJNA273284
SRR1811632	negative	positive	0	1227	3456	132	Shigella sonnei	DMB SH20160	USA:MD	1993	SAMN03291487	PRJNA273284
SRR1811666	negative	positive	0	1227	3523	65	Shigella sonnei	DMB SH20163	USA:MD	1993	SAMN03291488	PRJNA273284
SRR1811667	negative	positive	0	1227	3448	140	Shigella sonnei	DMB SH20165	USA:MD	1993	SAMN03291489	PRJNA273284
SRR1811665	negative	positive	0	1227	3588	0	Shigella sonnei	DMB SH20230	USA:MD	2003	SAMN03291485	PRJNA273284
SRR3441880	positive	positive	1227	0	3588	0	Shigella sonnei	CDPH_C10	USA: San Diego County	2014	SAMN04440934	PRJNA300887
SRR3452061	positive	positive	1227	0	3588	0	Shigella sonnei	CDPH_C101	USA: San Joaquin County	2015	SAMN04440981	PRJNA300887
SRR3452062	positive	positive	1227	0	3588	0	Shigella sonnei	CDPH_C102	USA: San Joaquin County	2015	SAMN04440982	PRJNA300887
SRR3447562	positive	positive	1227	0	3588	0	Shigella sonnei	CDPH_C11	USA: Riverside County	2014	SAMN04440935	PRJNA300887
SRR3452063	positive	positive	1227	0	3588	0	Shigella sonnei	CDPH_C112	USA: San Diego County	2015	SAMN04440983	PRJNA300887
SRR3452064	positive	positive	1227	0	3588	0	Shigella sonnei	CDPH_C113	USA: San Joaquin County	2015	SAMN04440984	PRJNA300887
SRR3452065	positive	positive	1227	0	3588	0	Shigella sonnei	CDPH_C114	USA: San Joaquin County	2015	SAMN04440985	PRJNA300887
SRR3452066	positive	positive	1227	0	3588	0	Shigella sonnei	CDPH_C115	USA: San Joaquin County	2015	SAMN04440986	PRJNA300887
SRR3452067	positive	positive	1227	0	3588	0	Shigella sonnei	CDPH_C116	USA: Manteca County	2015	SAMN04440987	PRJNA300887
SRR3452069	positive	positive	1227	0	3588	0	Shigella sonnei	CDPH_C117	USA: San Diego County	2015	SAMN04440988	PRJNA300887
SRR3452070	positive	positive	1227	0	3588	0	Shigella sonnei	CDPH_C118	USA: San Joaquin County	2015	SAMN04440989	PRJNA300887
SRR3452071	positive	positive	1227	0	3588	0	Shigella sonnei	CDPH_C119	USA: San Joaquin County	2015	SAMN04440990	PRJNA300887
SRR3452059	positive	positive	1227	0	3588	0	Shigella sonnei	CDPH_C12	USA: San Diego County	2014	SAMN04440936	PRJNA300887
SRR3452074	positive	positive	1227	0	3588	0	Shigella sonnei	CDPH_C122	USA: San Francisco	2015	SAMN04440991	PRJNA300887
SRR3452075	positive	positive	1227	0	3588	0	Shigella sonnei	CDPH_C123	USA: San Joaquin County	2015	SAMN04440992	PRJNA300887
SRR3452076	positive	positive	1227	0	3588	0	Shigella sonnei	CDPH_C124	USA: Stockton	2015	SAMN04440993	PRJNA300887
SRR3452077	positive	positive	1227	0	3588	0	Shigella sonnei	CDPH_C125	USA: San Joaquin County	2015	SAMN04440994	PRJNA300887
SRR3452078	positive	positive	1227	0	3588	0	Shigella sonnei	CDPH_C126	USA: Stockton	2015	SAMN04440995	PRJNA300887
SRR3452080	positive	positive	1227	0	3588	0	Shigella sonnei	CDPH_C128	USA: Placer County	2015	SAMN04440996	PRJNA300887
SRR3452081	positive	positive	1227	0	3588	0	Shigella sonnei	CDPH_C129	USA: Sacramento County	2015	SAMN04440997	PRJNA300887
SRR3452073	positive	positive	1227	0	3588	0	Shigella sonnei	CDPH_C13	USA: San Diego County	2014	SAMN04440937	PRJNA300887
SRR3452082	negative	positive	0	1227	3588	0	Shigella sonnei	CDPH_C130	USA: San Joaquin County	2015	SAMN04440998	PRJNA300887
SRR3452083	positive	positive	1227	0	3588	0	Shigella sonnei	CDPH_C14	USA: San Diego County	2014	SAMN04440938	PRJNA300887
SRR3452085	positive	positive	1227	0	3588	0	Shigella sonnei	CDPH_C15	USA: San Diego County	2014	SAMN04440939	PRJNA300887
SRR3452086	positive	positive	1227	0	3588	0	Shigella sonnei	CDPH_C16	USA: San Diego County	2014	SAMN04440940	PRJNA300887
SRR3441857	positive	positive	1227	0	3588	0	Shigella sonnei	CDPH_C17	USA: San Diego County	2014	SAMN04440941	PRJNA300887
SRR3441858	positive	positive	1227	0	3588	0	Shigella sonnei	CDPH_C18	USA: San Diego County	2014	SAMN04440942	PRJNA300887
SRR3441859	positive	positive	1227	0	3588	0	Shigella sonnei	CDPH_C19	USA: Orange County	2015	SAMN04440943	PRJNA300887
SRR3441860	positive	positive	1227	0	3588	0	Shigella sonnei	CDPH_C20	USA: Orange County	2015	SAMN04440944	PRJNA300887
SRR3441861	positive	positive	1227	0	3588	0	Shigella sonnei	CDPH_C21	USA: San Diego County	2014	SAMN04440945	PRJNA300887
SRR3441862	positive	positive	1227	0	3588	0	Shigella sonnei	CDPH_C22	USA: San Diego County	2014	SAMN04440946	PRJNA300887
SRR3441863	positive	positive	1227	0	3588	0	Shigella sonnei	CDPH_C23	USA: San Diego County	2014	SAMN04440947	PRJNA300887
SRR3441865	positive	positive	1227	0	3588	0	Shigella sonnei	CDPH_C24	USA: San Diego County	2014	SAMN04440948	PRJNA300887
SRR3441866	positive	positive	1227	0	3588	0	Shigella sonnei	CDPH_C25	USA: San Diego County	2014	SAMN04440949	PRJNA300887
SRR3441867	positive	positive	1227	0	3588	0	Shigella sonnei	CDPH_C26	USA: Riverside County	2014	SAMN04440950	PRJNA300887
SRR3441869	positive	positive	1227	0	3588	0	Shigella sonnei	CDPH_C27	USA: San Diego County	2014	SAMN04440951	PRJNA300887
SRR3441870	positive	positive	1227	0	3588	0	Shigella sonnei	CDPH_C28	USA: San Diego County	2014	SAMN04440952	PRJNA300887
SRR3441871	positive	positive	1227	0	3588	0	Shigella sonnei	CDPH_C29	USA: San Diego County	2014	SAMN04440953	PRJNA300887
SRR3452090	positive	positive	1227	0	3588	0	Shigella sonnei	CDPH_C30	USA: San Joaquin County	2014	SAMN04440954	PRJNA300887
SRR3441873	positive	positive	1227	0	3588	0	Shigella sonnei	CDPH_C31	USA: San Diego County	2014	SAMN04440955	PRJNA300887
SRR3441874	negative	positive	0	1227	3588	0	Shigella sonnei	CDPH_C32	USA: Alameda County	2014	SAMN04440956	PRJNA300887
SRR3441875	negative	positive	0	1227	3588	0	Shigella sonnei	CDPH_C33	USA: San Francisco	2015	SAMN04440957	PRJNA300887
SRR3441876	negative	positive	0	1227	3588	0	Shigella sonnei	CDPH_C34	USA: San Francisco	2015	SAMN04440958	PRJNA300887
SRR3441878	negative	positive	0	1227	3588	0	Shigella sonnei	CDPH_C35	USA: San Francisco	2015	SAMN04440959	PRJNA300887
SRR3441879	negative	positive	0	1227	3588	0	Shigella sonnei	CDPH_C36	USA: San Francisco	2015	SAMN04440960	PRJNA300887
SRR3441881	negative	positive	0	1227	3588	0	Shigella sonnei	CDPH_C37	USA: San Francisco	2015	SAMN04440961	PRJNA300887
SRR3441882	negative	positive	0	1227	3588	0	Shigella sonnei	CDPH_C38	USA: San Francisco	2015	SAMN04440962	PRJNA300887
SRR3441883	negative	positive	0	1227	3588	0	Shigella sonnei	CDPH_C39	USA: San Francisco	2015	SAMN04440963	PRJNA300887
SRR3441884	negative	positive	0	1227	3588	0	Shigella sonnei	CDPH_C40	USA: San Francisco	2015	SAMN04440964	PRJNA300887
SRR3441886	negative	positive	0	1227	3588	0	Shigella sonnei	CDPH_C41	USA: San Francisco	2015	SAMN04440965	PRJNA300887
SRR3441887	negative	positive	0	1227	3588	0	Shigella sonnei	CDPH_C42	USA: Santa Clara County	2014	SAMN04440966	PRJNA300887
SRR3442202	negative	positive	0	1227	3588	0	Shigella sonnei	CDPH_C43	USA: San Francisco	2015	SAMN04440967	PRJNA300887
SRR3443504	negative	positive	0	1227	3588	0	Shigella sonnei	CDPH_C44	USA: San Mateo County	2014	SAMN04440968	PRJNA300887
SRR3445394	negative	positive	0	1227	3588	0	Shigella sonnei	CDPH_C45	USA: San Francisco	2015	SAMN04440969	PRJNA300887
SRR3441855	positive	positive	1227	0	3588	0	Shigella sonnei	CDPH_C7	USA: San Diego County	2014	SAMN04440931	PRJNA300887
SRR3441856	positive	positive	1227	0	3588	0	Shigella sonnei	CDPH_C8	USA: San Diego County	2014	SAMN04440932	PRJNA300887
SRR3446557	negative	positive	0	1227	3588	0	Shigella sonnei	CDPH_C80	USA: Orange County	1987	SAMN04440970	PRJNA300887
SRR3448695	negative	positive	0	1227	3588	0	Shigella sonnei	CDPH_C81	USA: Alameda County	1986	SAMN04440971	PRJNA300887
SRR3449672	negative	positive	0	1227	3588	0	Shigella sonnei	CDPH_C82	USA: Calaveras County	1980	SAMN04440972	PRJNA300887
SRR3451341	negative	positive	0	1227	3588	0	Shigella sonnei	CDPH_C84	USA: Imperial County	2008	SAMN04440973	PRJNA300887
SRR3452052	negative	positive	0	1227	3588	0	Shigella sonnei	CDPH_C85	USA: San Bernardino County	1999	SAMN04440974	PRJNA300887
SRR3452053	negative	positive	0	1227	3588	0	Shigella sonnei	CDPH_C88	USA: Berkley	1987	SAMN04440975	PRJNA300887
SRR3441868	positive	positive	1227	0	3588	0	Shigella sonnei	CDPH_C9	USA: San Diego County	2014	SAMN04440933	PRJNA300887
SRR3452054	negative	positive	0	1227	3588	0	Shigella sonnei	CDPH_C92	USA: Imperial County	2002	SAMN04440976	PRJNA300887
SRR3452055	negative	positive	0	1227	3588	0	Shigella sonnei	CDPH_C96	USA: Contra Costa County	1990	SAMN04440977	PRJNA300887
SRR3452056	negative	positive	0	1227	3588	0	Shigella sonnei	CDPH_C97	USA: San Francisco	1998	SAMN04440978	PRJNA300887
SRR3452057	negative	positive	0	1227	3588	0	Shigella sonnei	CDPH_C98	USA: Berkley	2007	SAMN04440979	PRJNA300887
SRR3452058	negative	positive	0	1227	3588	0	Shigella sonnei	CDPH_C99	USA: Shasta County	2000	SAMN04440980	PRJNA300887
SRR5023730	negative	positive	0	1227	3588	0	Shigella sonnei	123944	United Kingdom: United Kingdom	Jun-2015	SAMN06016504	PRJNA315192
SRR5018385	negative	positive	0	1227	889	2699	Shigella sonnei	138320	United Kingdom: United Kingdom	Jul-2015	SAMN06015641	PRJNA315192
SRR5017442	negative	positive	0	1227	3588	0	Shigella sonnei	138323	United Kingdom: United Kingdom	Jul-2015	SAMN06014961	PRJNA315192
SRR5018372	negative	positive	0	1227	3588	0	Shigella sonnei	138324	United Kingdom: United Kingdom	Jul-2015	SAMN06015624	PRJNA315192
SRR4181344	negative	positive	0	1227	3588	0	Shigella sonnei	143635	United Kingdom: Midlands and East of England	2015-07	SAMN05734271	PRJNA315192
SRR4787197	negative	positive	0	1227	3588	0	Shigella sonnei	149189	United Kingdom: United Kingdom	Aug-2015	SAMN05965459	PRJNA315192
SRR5005523	negative	positive	0	1227	3588	0	Shigella sonnei	149191	United Kingdom: United Kingdom	Aug-2015	SAMN06006120	PRJNA315192
SRR3531252	negative	positive	0	1227	3588	0	Shigella sonnei	149192	United Kingdom: None	2015-08	SAMN05004388	PRJNA315192
SRR4788076	negative	positive	0	1227	3588	0	Shigella sonnei	149193	United Kingdom: United Kingdom	Aug-2015	SAMN05966293	PRJNA315192
SRR3531865	negative	positive	0	1227	3588	0	Shigella sonnei	149197	United Kingdom: None	2015-08	SAMN05004457	PRJNA315192
SRR4181486	negative	positive	0	1227	3588	0	Shigella sonnei	149199	United Kingdom: South of England	2015-08	SAMN05734317	PRJNA315192
SRR3531900	negative	positive	0	1227	3588	0	Shigella sonnei	149200	United Kingdom: None	2015-08	SAMN05004501	PRJNA315192
SRR3530636	negative	positive	0	1227	3588	0	Shigella sonnei	149255	United Kingdom: None	2015-08	SAMN05004320	PRJNA315192
SRR3530452	negative	positive	0	1227	3588	0	Shigella sonnei	149257	United Kingdom: None	2015-08	SAMN05003993	PRJNA315192
SRR3530811	negative	positive	0	1227	3588	0	Shigella sonnei	149258	United Kingdom: None	2015-08	SAMN05004345	PRJNA315192
SRR4787324	negative	positive	0	1227	3588	0	Shigella sonnei	149261	United Kingdom: United Kingdom	Aug-2015	SAMN05965611	PRJNA315192
SRR4181557	negative	positive	0	1227	3588	0	Shigella sonnei	149263	United Kingdom: North of England	2015-08	SAMN05734349	PRJNA315192
SRR3530529	negative	positive	0	1227	3588	0	Shigella sonnei	149264	United Kingdom: None	2015-08	SAMN05004029	PRJNA315192
SRR3530643	negative	positive	0	1227	3588	0	Shigella sonnei	149265	United Kingdom: None	2015-08	SAMN05004327	PRJNA315192
SRR4181583	negative	positive	0	1227	3588	0	Shigella sonnei	149268	United Kingdom: South of England	2015-08	SAMN05734375	PRJNA315192
SRR4181605	negative	positive	0	1227	3588	0	Shigella sonnei	149269	United Kingdom: North of England	2015-08	SAMN05734395	PRJNA315192
SRR5024252	negative	positive	0	1227	3588	0	Shigella sonnei	150955	United Kingdom: United Kingdom	Aug-2015	SAMN06018940	PRJNA315192
SRR5024528	negative	positive	0	1227	3588	0	Shigella sonnei	150956	United Kingdom: United Kingdom	Aug-2015	SAMN06019245	PRJNA315192
SRR5005496	negative	positive	0	1227	3588	0	Shigella sonnei	150958	United Kingdom: United Kingdom	Aug-2015	SAMN06006047	PRJNA315192
SRR3530537	negative	positive	0	1227	3588	0	Shigella sonnei	151004	United Kingdom: None	2015-08	SAMN05004052	PRJNA315192
SRR3530446	negative	positive	0	1227	3588	0	Shigella sonnei	151006	United Kingdom: None	2015-08	SAMN05003987	PRJNA315192
SRR3530408	negative	positive	0	1227	3588	0	Shigella sonnei	151008	United Kingdom: None	2015-08	SAMN05003946	PRJNA315192
SRR3531897	negative	positive	0	1227	3588	0	Shigella sonnei	151037	United Kingdom: None	2015-08	SAMN05004498	PRJNA315192
SRR3531886	negative	positive	0	1227	3588	0	Shigella sonnei	152343	United Kingdom: None	2015-08	SAMN05004487	PRJNA315192
SRR3531452	negative	positive	0	1227	3588	0	Shigella sonnei	152345	United Kingdom: None	2015-08	SAMN05004406	PRJNA315192
SRR3531446	negative	positive	0	1227	3588	0	Shigella sonnei	152347	United Kingdom: None	2015-08	SAMN05004400	PRJNA315192
SRR4181563	negative	positive	0	1227	3588	0	Shigella sonnei	152352	United Kingdom: South of England	2015-08	SAMN05734364	PRJNA315192
SRR3530772	negative	positive	0	1227	3588	0	Shigella sonnei	152354	United Kingdom: None	2015-08	SAMN05004336	PRJNA315192
SRR4181402	negative	positive	0	1227	3588	0	Shigella sonnei	152504	United Kingdom: South of England	2015-08	SAMN05734265	PRJNA315192
SRR3530459	negative	positive	0	1227	3588	0	Shigella sonnei	152507	United Kingdom: None	2015-08	SAMN05004002	PRJNA315192
SRR3530623	negative	positive	0	1227	3588	0	Shigella sonnei	152508	United Kingdom: None	2015-08	SAMN05004306	PRJNA315192
SRR3530444	negative	positive	0	1227	3588	0	Shigella sonnei	153151	United Kingdom: None	2015-08	SAMN05003982	PRJNA315192
SRR3530617	negative	positive	0	1227	3588	0	Shigella sonnei	153152	United Kingdom: None	2015-08	SAMN05004298	PRJNA315192
SRR3530842	negative	positive	0	1227	3588	0	Shigella sonnei	153154	United Kingdom: None	2015-08	SAMN05004349	PRJNA315192
SRR3531249	negative	positive	0	1227	3588	0	Shigella sonnei	153194	United Kingdom: None	2015-08	SAMN05004385	PRJNA315192
SRR3530638	negative	positive	0	1227	3588	0	Shigella sonnei	154829	United Kingdom: None	2015-09	SAMN05004322	PRJNA315192
SRR4897109	negative	positive	0	1227	3588	0	Shigella sonnei	154830	United Kingdom: United Kingdom	Sep-2015	SAMN05980267	PRJNA315192
SRR3531861	negative	positive	0	1227	3588	0	Shigella sonnei	154831	United Kingdom: None	2015-09	SAMN05004453	PRJNA315192
SRR5024299	negative	positive	0	1227	3588	0	Shigella sonnei	154832	United Kingdom: United Kingdom	Sep-2015	SAMN06018991	PRJNA315192
SRR3531902	negative	positive	0	1227	3588	0	Shigella sonnei	154833	United Kingdom: None	2015-09	SAMN05004503	PRJNA315192
SRR3530555	negative	positive	0	1227	3588	0	Shigella sonnei	154837	United Kingdom: None	2015-09	SAMN05004238	PRJNA315192
SRR5029663	negative	positive	0	1227	3588	0	Shigella sonnei	155588	United Kingdom: United Kingdom	Sep-2015	SAMN06029329	PRJNA315192
SRR5029842	negative	positive	0	1227	3588	0	Shigella sonnei	155590	United Kingdom: United Kingdom	Sep-2015	SAMN06029443	PRJNA315192
SRR3531870	negative	positive	0	1227	3588	0	Shigella sonnei	155596	United Kingdom: None	2015-09	SAMN05004471	PRJNA315192
SRR3531732	negative	positive	0	1227	3588	0	Shigella sonnei	155597	United Kingdom: None	2015-09	SAMN05004423	PRJNA315192
SRR3531871	negative	positive	0	1227	3588	0	Shigella sonnei	155598	United Kingdom: None	2015-09	SAMN05004472	PRJNA315192
SRR3530393	negative	positive	0	1227	3588	0	Shigella sonnei	155599	United Kingdom: None	2015-09	SAMN05003933	PRJNA315192
SRR3530450	negative	positive	0	1227	3588	0	Shigella sonnei	155600	United Kingdom: None	2015-09	SAMN05003991	PRJNA315192
SRR3531027	negative	positive	0	1227	3588	0	Shigella sonnei	155684	United Kingdom: None	2015-08	SAMN05004364	PRJNA315192
SRR4181508	negative	positive	0	1227	1721	1867	Shigella sonnei	157051	United Kingdom: None	2015-09	SAMN05734300	PRJNA315192
SRR3531755	negative	positive	0	1227	3588	0	Shigella sonnei	157059	United Kingdom: None	2015-09	SAMN05004426	PRJNA315192
SRR3530463	negative	positive	0	1227	3588	0	Shigella sonnei	157064	United Kingdom: None	2015-09	SAMN05004006	PRJNA315192
SRR3531894	negative	positive	0	1227	3588	0	Shigella sonnei	157268	United Kingdom: None	2015-09	SAMN05004495	PRJNA315192
SRR3530509	negative	positive	0	1227	3588	0	Shigella sonnei	158934	United Kingdom: None	2015-09	SAMN05004011	PRJNA315192
SRR4787823	negative	positive	0	1227	3588	0	Shigella sonnei	158935	United Kingdom: United Kingdom	Sep-2015	SAMN05965835	PRJNA315192
SRR4181596	negative	positive	0	1227	3588	0	Shigella sonnei	158937	United Kingdom: South of England	2015-09	SAMN05734393	PRJNA315192
SRR4181568	negative	positive	0	1227	3588	0	Shigella sonnei	158938	United Kingdom: South of England	2015-09	SAMN05734359	PRJNA315192
SRR3530456	negative	positive	0	1227	3588	0	Shigella sonnei	158939	United Kingdom: None	2015-09	SAMN05003999	PRJNA315192
SRR3530576	negative	positive	0	1227	3588	0	Shigella sonnei	158941	United Kingdom: None	2015-09	SAMN05004257	PRJNA315192
SRR3530784	negative	positive	0	1227	3588	0	Shigella sonnei	158942	United Kingdom: None	2015-09	SAMN05004338	PRJNA315192
SRR3530749	negative	positive	0	1227	3588	0	Shigella sonnei	158945	United Kingdom: None	2015-09	SAMN05004333	PRJNA315192
SRR3530846	negative	positive	0	1227	3588	0	Shigella sonnei	158946	United Kingdom: None	2015-09	SAMN05004350	PRJNA315192
SRR4181593	negative	positive	0	1227	3588	0	Shigella sonnei	158947	United Kingdom: None	2015-09	SAMN05734381	PRJNA315192
SRR3531778	negative	positive	0	1227	3588	0	Shigella sonnei	158948	United Kingdom: None	2015-09	SAMN05004429	PRJNA315192
SRR3530557	negative	positive	0	1227	3588	0	Shigella sonnei	159703	United Kingdom: None	2015-09	SAMN05004240	PRJNA315192
SRR3531854	negative	positive	0	1227	3588	0	Shigella sonnei	159704	United Kingdom: None	2015-09	SAMN05004446	PRJNA315192
SRR3530571	negative	positive	0	1227	3588	0	Shigella sonnei	159706	United Kingdom: None	2015-09	SAMN05004252	PRJNA315192
SRR3530460	negative	positive	0	1227	3588	0	Shigella sonnei	159710	United Kingdom: None	2015-09	SAMN05004003	PRJNA315192
SRR3531652	negative	positive	0	1227	3588	0	Shigella sonnei	159714	United Kingdom: None	2015-09	SAMN05004413	PRJNA315192
SRR3530640	negative	positive	0	1227	3588	0	Shigella sonnei	159717	United Kingdom: None	2015-09	SAMN05004324	PRJNA315192
SRR5006092	negative	positive	0	1227	3588	0	Shigella sonnei	161046	United Kingdom: United Kingdom	Sep-2015	SAMN06006266	PRJNA315192
SRR4181483	negative	positive	0	1227	3588	0	Shigella sonnei	161909	United Kingdom: London	2015-09	SAMN05734320	PRJNA315192
SRR3531230	negative	positive	0	1227	3588	0	Shigella sonnei	161910	United Kingdom: None	2015-09	SAMN05004376	PRJNA315192
SRR3530544	negative	positive	0	1227	3588	0	Shigella sonnei	161911	United Kingdom: None	2015-09	SAMN05004059	PRJNA315192
SRR4181535	negative	positive	0	1227	3588	0	Shigella sonnei	161913	United Kingdom: North of England	2015-09	SAMN05734342	PRJNA315192
SRR3530572	negative	positive	0	1227	3588	0	Shigella sonnei	161914	United Kingdom: None	2015-09	SAMN05004253	PRJNA315192
SRR3530595	negative	positive	0	1227	3588	0	Shigella sonnei	161915	United Kingdom: None	2015-09	SAMN05004275	PRJNA315192
SRR4181576	negative	positive	0	1227	3588	0	Shigella sonnei	161916	United Kingdom: North of England	2015-09	SAMN05734368	PRJNA315192
SRR4787718	negative	positive	0	1227	3588	0	Shigella sonnei	161918	United Kingdom: United Kingdom	Sep-2015	SAMN05965726	PRJNA315192
SRR3531021	negative	positive	0	1227	3588	0	Shigella sonnei	161920	United Kingdom: None	2015-09	SAMN05004358	PRJNA315192
SRR4787057	negative	positive	0	1227	3588	0	Shigella sonnei	161936	United Kingdom: United Kingdom	Sep-2015	SAMN05965383	PRJNA315192
SRR3531344	negative	positive	0	1227	3588	0	Shigella sonnei	163127	United Kingdom: None	2015-09	SAMN05004392	PRJNA315192
SRR4787281	negative	positive	0	1227	3588	0	Shigella sonnei	163128	United Kingdom: United Kingdom	Sep-2015	SAMN05965553	PRJNA315192
SRR4897326	negative	positive	0	1227	3588	0	Shigella sonnei	163131	United Kingdom: United Kingdom	Sep-2015	SAMN05980540	PRJNA315192
SRR4787424	negative	positive	0	1227	3588	0	Shigella sonnei	163133	United Kingdom: United Kingdom	Sep-2015	SAMN05965707	PRJNA315192
SRR3530548	negative	positive	0	1227	3588	0	Shigella sonnei	163134	United Kingdom: None	2015-09	SAMN05004063	PRJNA315192
SRR3531910	negative	positive	0	1227	3588	0	Shigella sonnei	163136	United Kingdom: None	2015-09	SAMN05004511	PRJNA315192
SRR3530824	negative	positive	0	1227	3588	0	Shigella sonnei	164641	United Kingdom: None	2015-09	SAMN05004348	PRJNA315192
SRR3530611	negative	positive	0	1227	3588	0	Shigella sonnei	164645	United Kingdom: None	2015-09	SAMN05004292	PRJNA315192
SRR4181604	negative	positive	0	1227	3588	0	Shigella sonnei	164655	United Kingdom: South of England	2015-09	SAMN05734396	PRJNA315192
SRR3531781	negative	positive	0	1227	3588	0	Shigella sonnei	164656	United Kingdom: None	2015-09	SAMN05004432	PRJNA315192
SRR3530457	negative	positive	0	1227	3588	0	Shigella sonnei	164658	United Kingdom: None	2015-09	SAMN05004000	PRJNA315192
SRR5006236	negative	positive	0	1227	3588	0	Shigella sonnei	164659	United Kingdom: United Kingdom	Sep-2015	SAMN06006295	PRJNA315192
SRR4181531	negative	positive	0	1227	3588	0	Shigella sonnei	164660	United Kingdom: Midlands and East of England	2015-09	SAMN05734277	PRJNA315192
SRR3530600	negative	positive	0	1227	3588	0	Shigella sonnei	164668	United Kingdom: None	2015-09	SAMN05004280	PRJNA315192
SRR4788294	negative	positive	0	1227	3588	0	Shigella sonnei	164673	United Kingdom: United Kingdom	Sep-2015	SAMN05966823	PRJNA315192
SRR4181581	negative	positive	0	1227	3588	0	Shigella sonnei	164674	United Kingdom: London	2015-09	SAMN05734377	PRJNA315192
SRR4181539	negative	positive	0	1227	3588	0	Shigella sonnei	164675	United Kingdom: None	2015-09	SAMN05734338	PRJNA315192
SRR3530760	negative	positive	0	1227	3588	0	Shigella sonnei	164676	United Kingdom: None	2015-09	SAMN05004334	PRJNA315192
SRR3531777	negative	positive	0	1227	3588	0	Shigella sonnei	164677	United Kingdom: None	2015-09	SAMN05004428	PRJNA315192
SRR3531231	negative	positive	0	1227	3588	0	Shigella sonnei	164679	United Kingdom: None	2015-09	SAMN05004377	PRJNA315192
SRR3531232	negative	positive	0	1227	3588	0	Shigella sonnei	164681	United Kingdom: None	2015-09	SAMN05004378	PRJNA315192
SRR3531901	negative	positive	0	1227	3588	0	Shigella sonnei	164682	United Kingdom: None	2015-09	SAMN05004502	PRJNA315192
SRR3531674	negative	positive	0	1227	3588	0	Shigella sonnei	164815	United Kingdom: None	2015-09	SAMN05004415	PRJNA315192
SRR5023698	negative	positive	0	1227	3588	0	Shigella sonnei	164829	United Kingdom: United Kingdom	Sep-2015	SAMN06017300	PRJNA315192
SRR5023700	negative	positive	0	1227	3588	0	Shigella sonnei	164884	United Kingdom: United Kingdom	Sep-2015	SAMN06017345	PRJNA315192
SRR5023687	negative	positive	0	1227	3588	0	Shigella sonnei	164887	United Kingdom: United Kingdom	Sep-2015	SAMN06017349	PRJNA315192
SRR5023686	negative	positive	0	1227	3588	0	Shigella sonnei	164888	United Kingdom: United Kingdom	Sep-2015	SAMN06017344	PRJNA315192
SRR5024218	negative	positive	0	1227	3588	0	Shigella sonnei	166176	United Kingdom: United Kingdom	Sep-2015	SAMN06018911	PRJNA315192
SRR3530606	negative	positive	0	1227	3588	0	Shigella sonnei	166177	United Kingdom: None	2015-09	SAMN05004286	PRJNA315192
SRR3530435	negative	positive	0	1227	3588	0	Shigella sonnei	166179	United Kingdom: None	2015-09	SAMN05003973	PRJNA315192
SRR5024239	negative	positive	0	1227	3588	0	Shigella sonnei	166180	United Kingdom: United Kingdom	Sep-2015	SAMN06018919	PRJNA315192
SRR5018369	negative	positive	0	1227	3588	0	Shigella sonnei	166377	United Kingdom: United Kingdom	Sep-2015	SAMN06015642	PRJNA315192
SRR4787881	negative	positive	0	1227	3588	0	Shigella sonnei	166969	United Kingdom: United Kingdom	Sep-2015	SAMN05966227	PRJNA315192
SRR3531891	negative	positive	0	1227	3588	0	Shigella sonnei	166988	United Kingdom: None	2015-09	SAMN05004492	PRJNA315192
SRR3531251	negative	positive	0	1227	3588	0	Shigella sonnei	166992	United Kingdom: None	2015-09	SAMN05004387	PRJNA315192
SRR3530550	negative	positive	0	1227	3588	0	Shigella sonnei	167014	United Kingdom: None	2015-09	SAMN05004065	PRJNA315192
SRR3530560	negative	positive	0	1227	3588	0	Shigella sonnei	167015	United Kingdom: None	2015-09	SAMN05004243	PRJNA315192
SRR4897541	negative	positive	0	1227	3588	0	Shigella sonnei	167023	United Kingdom: United Kingdom	Sep-2015	SAMN05980820	PRJNA315192
SRR4897292	negative	positive	0	1227	3588	0	Shigella sonnei	168320	United Kingdom: United Kingdom	Sep-2015	SAMN05980504	PRJNA315192
SRR3531023	negative	positive	0	1227	3588	0	Shigella sonnei	168321	United Kingdom: None	2015-09	SAMN05004360	PRJNA315192
SRR3531030	negative	positive	0	1227	3588	0	Shigella sonnei	168322	United Kingdom: None	2015-09	SAMN05004367	PRJNA315192
SRR3531851	negative	positive	0	1227	3588	0	Shigella sonnei	168323	United Kingdom: None	2015-09	SAMN05004443	PRJNA315192
SRR4897581	negative	positive	0	1227	3588	0	Shigella sonnei	168324	United Kingdom: United Kingdom	Sep-2015	SAMN05980854	PRJNA315192
SRR4787315	negative	positive	0	1227	3588	0	Shigella sonnei	168325	United Kingdom: United Kingdom	Sep-2015	SAMN05965591	PRJNA315192
SRR3530508	negative	positive	0	1227	3404	184	Shigella sonnei	168480	United Kingdom: None	2015-09	SAMN05004010	PRJNA315192
SRR4897159	negative	positive	0	1227	3413	175	Shigella sonnei	168524	United Kingdom: United Kingdom	Sep-2015	SAMN05980295	PRJNA315192
SRR3531864	negative	positive	0	1227	3588	0	Shigella sonnei	168526	United Kingdom: None	2015-09	SAMN05004456	PRJNA315192
SRR4787176	negative	positive	0	1227	3489	99	Shigella sonnei	168531	United Kingdom: United Kingdom	Sep-2015	SAMN05965435	PRJNA315192
SRR3531236	negative	positive	0	1227	3588	0	Shigella sonnei	168532	United Kingdom: None	2015-09	SAMN05004382	PRJNA315192
SRR3530402	negative	positive	0	1227	3588	0	Shigella sonnei	168533	United Kingdom: None	2015-09	SAMN05003942	PRJNA315192
SRR3530580	negative	positive	0	1227	3588	0	Shigella sonnei	168534	United Kingdom: None	2015-09	SAMN05004260	PRJNA315192
SRR5023832	negative	positive	0	1227	3588	0	Shigella sonnei	169625	United Kingdom: United Kingdom	Sep-2015	SAMN06018490	PRJNA315192
SRR4788222	negative	positive	0	1227	3588	0	Shigella sonnei	169627	United Kingdom: United Kingdom	Sep-2015	SAMN05966720	PRJNA315192
SRR5017467	negative	positive	0	1227	3588	0	Shigella sonnei	170362	United Kingdom: United Kingdom	Sep-2015	SAMN06014965	PRJNA315192
SRR3530574	negative	positive	0	1227	3588	0	Shigella sonnei	170364	United Kingdom: None	2015-09	SAMN05004255	PRJNA315192
SRR3531451	negative	positive	0	1227	3588	0	Shigella sonnei	170365	United Kingdom: None	2015-09	SAMN05004405	PRJNA315192
SRR3531447	negative	positive	0	1227	3588	0	Shigella sonnei	170366	United Kingdom: None	2015-09	SAMN05004401	PRJNA315192
SRR3531441	negative	positive	0	1227	3588	0	Shigella sonnei	170367	United Kingdom: None	2015-09	SAMN05004398	PRJNA315192
SRR3530401	negative	positive	0	1227	3588	0	Shigella sonnei	170442	United Kingdom: None	2015-10	SAMN05003941	PRJNA315192
SRR3531859	negative	positive	0	1227	3588	0	Shigella sonnei	170443	United Kingdom: None	2015-10	SAMN05004451	PRJNA315192
SRR3530451	negative	positive	0	1227	3588	0	Shigella sonnei	170444	United Kingdom: None	2015-10	SAMN05003992	PRJNA315192
SRR3530599	negative	positive	0	1227	3588	0	Shigella sonnei	170445	United Kingdom: None	2015-10	SAMN05004279	PRJNA315192
SRR3531919	negative	positive	0	1227	3588	0	Shigella sonnei	171140	United Kingdom: None	2015-10	SAMN05004520	PRJNA315192
SRR5017480	negative	positive	0	1227	3588	0	Shigella sonnei	171141	United Kingdom: United Kingdom	2015-10	SAMN06014974	PRJNA315192
SRR5005277	negative	positive	0	1227	3588	0	Shigella sonnei	171143	United Kingdom: United Kingdom	2015-10	SAMN06005909	PRJNA315192
SRR3530605	negative	positive	0	1227	3588	0	Shigella sonnei	171144	United Kingdom: None	2015-10	SAMN05004285	PRJNA315192
SRR5018332	negative	positive	0	1227	3588	0	Shigella sonnei	171146	United Kingdom: United Kingdom	2015-10	SAMN06015605	PRJNA315192
SRR4897244	negative	positive	0	1227	3588	0	Shigella sonnei	171309	United Kingdom: United Kingdom	2015-10	SAMN05980453	PRJNA315192
SRR3530433	negative	positive	0	1227	3588	0	Shigella sonnei	172320	United Kingdom: None	2015-10	SAMN05003971	PRJNA315192
SRR5018253	negative	positive	0	1227	3588	0	Shigella sonnei	172384	United Kingdom: United Kingdom	2015-10	SAMN06015163	PRJNA315192
SRR3531423	negative	positive	0	1227	3588	0	Shigella sonnei	172388	United Kingdom: None	2015-10	SAMN05004397	PRJNA315192
SRR3531779	negative	positive	0	1227	3588	0	Shigella sonnei	172465	United Kingdom: None	2015-10	SAMN05004430	PRJNA315192
SRR3530556	negative	positive	0	1227	3588	0	Shigella sonnei	173522	United Kingdom: None	2015-10	SAMN05004239	PRJNA315192
SRR5030827	negative	positive	0	1227	3588	0	Shigella sonnei	173523	United Kingdom: United Kingdom	2015-10	SAMN06030727	PRJNA315192
SRR5030828	negative	positive	0	1227	3588	0	Shigella sonnei	173526	United Kingdom: United Kingdom	2015-10	SAMN06030721	PRJNA315192
SRR3531893	negative	positive	0	1227	3588	0	Shigella sonnei	173528	United Kingdom: None	2015-10	SAMN05004494	PRJNA315192
SRR3530552	negative	positive	0	1227	3588	0	Shigella sonnei	173529	United Kingdom: None	2015-10	SAMN05004235	PRJNA315192
SRR3531710	negative	positive	0	1227	3588	0	Shigella sonnei	174675	United Kingdom: None	2015-10	SAMN05004421	PRJNA315192
SRR3530400	negative	positive	0	1227	3588	0	Shigella sonnei	174676	United Kingdom: None	2015-10	SAMN05003940	PRJNA315192
SRR3531862	negative	positive	0	1227	3588	0	Shigella sonnei	174677	United Kingdom: None	2015-10	SAMN05004454	PRJNA315192
SRR4897591	negative	positive	0	1227	3588	0	Shigella sonnei	174706	United Kingdom: United Kingdom	2015-10	SAMN05980856	PRJNA315192
SRR3530592	negative	positive	0	1227	3588	0	Shigella sonnei	175548	United Kingdom: None	2015-10	SAMN05004272	PRJNA315192
SRR3530523	negative	positive	0	1227	3588	0	Shigella sonnei	175549	United Kingdom: None	2015-10	SAMN05004023	PRJNA315192
SRR3531721	negative	positive	0	1227	3588	0	Shigella sonnei	175550	United Kingdom: None	2015-10	SAMN05004422	PRJNA315192
SRR3531063	negative	positive	0	1227	3588	0	Shigella sonnei	175561	United Kingdom: None	2015-10	SAMN05004370	PRJNA315192
SRR3531088	negative	positive	0	1227	3588	0	Shigella sonnei	175601	United Kingdom: None	2015-10	SAMN05004375	PRJNA315192
SRR3530577	negative	positive	0	1227	3588	0	Shigella sonnei	175605	United Kingdom: None	2015-10	SAMN05004258	PRJNA315192
SRR4897280	negative	positive	0	1227	3588	0	Shigella sonnei	175609	United Kingdom: United Kingdom	2015-10	SAMN05980489	PRJNA315192
SRR3530506	negative	positive	0	1227	3588	0	Shigella sonnei	176235	United Kingdom: None	2015-10	SAMN05004008	PRJNA315192
SRR5017488	negative	positive	0	1227	3588	0	Shigella sonnei	176302	United Kingdom: United Kingdom	2015-10	SAMN06014986	PRJNA315192
SRR5005322	negative	positive	0	1227	3588	0	Shigella sonnei	176303	United Kingdom: United Kingdom	2015-10	SAMN06005942	PRJNA315192
SRR3530813	negative	positive	0	1227	3588	0	Shigella sonnei	176409	United Kingdom: None	2015-10	SAMN05004347	PRJNA315192
SRR4787216	negative	positive	0	1227	3588	0	Shigella sonnei	176416	United Kingdom: United Kingdom	2015-10	SAMN05965488	PRJNA315192
SRR5017327	negative	positive	0	1227	3588	0	Shigella sonnei	177418	United Kingdom: United Kingdom	2015-10	SAMN06014940	PRJNA315192
SRR3530536	negative	positive	0	1227	3588	0	Shigella sonnei	178624	United Kingdom: None	2015-10	SAMN05004051	PRJNA315192
SRR3530631	negative	positive	0	1227	3588	0	Shigella sonnei	178625	United Kingdom: None	2015-10	SAMN05004315	PRJNA315192
SRR4787278	negative	positive	0	1227	3588	0	Shigella sonnei	178626	United Kingdom: United Kingdom	2015-10	SAMN05965558	PRJNA315192
SRR5005493	negative	positive	0	1227	3588	0	Shigella sonnei	178628	United Kingdom: United Kingdom	2015-10	SAMN06006051	PRJNA315192
SRR5006057	negative	positive	0	1227	3588	0	Shigella sonnei	178631	United Kingdom: United Kingdom	2015-10	SAMN06006229	PRJNA315192
SRR4786425	negative	positive	0	1227	3588	0	Shigella sonnei	178632	United Kingdom: United Kingdom	2015-10	SAMN05964799	PRJNA315192
SRR4897125	negative	positive	0	1227	3588	0	Shigella sonnei	178829	United Kingdom: United Kingdom	2015-10	SAMN05980287	PRJNA315192
SRR3531874	negative	positive	0	1227	3588	0	Shigella sonnei	178859	United Kingdom: None	2015-10	SAMN05004475	PRJNA315192
SRR3531883	negative	positive	0	1227	3588	0	Shigella sonnei	178860	United Kingdom: None	2015-10	SAMN05004484	PRJNA315192
SRR3531450	negative	positive	0	1227	3588	0	Shigella sonnei	178861	United Kingdom: None	2015-10	SAMN05004404	PRJNA315192
SRR4788240	negative	positive	0	1227	3588	0	Shigella sonnei	178862	United Kingdom: United Kingdom	2015-10	SAMN05966762	PRJNA315192
SRR3530413	negative	positive	0	1227	3588	0	Shigella sonnei	178863	United Kingdom: None	2015-10	SAMN05003950	PRJNA315192
SRR3531685	negative	positive	0	1227	3588	0	Shigella sonnei	178950	United Kingdom: None	2015-10	SAMN05004416	PRJNA315192
SRR3530547	negative	positive	0	1227	3588	0	Shigella sonnei	178951	United Kingdom: None	2015-10	SAMN05004062	PRJNA315192
SRR3531857	negative	positive	0	1227	3588	0	Shigella sonnei	179801	United Kingdom: None	2015-10	SAMN05004449	PRJNA315192
SRR3530601	negative	positive	0	1227	3588	0	Shigella sonnei	179820	United Kingdom: None	2015-10	SAMN05004281	PRJNA315192
SRR3530513	negative	positive	0	1227	3588	0	Shigella sonnei	179821	United Kingdom: None	2015-10	SAMN05004014	PRJNA315192
SRR5017738	negative	positive	0	1227	3588	0	Shigella sonnei	179822	United Kingdom: United Kingdom	2015-10	SAMN06015060	PRJNA315192
SRR3530407	negative	positive	0	1227	3588	0	Shigella sonnei	180536	United Kingdom: None	2015-10	SAMN05003945	PRJNA315192
SRR5005420	negative	positive	0	1227	3588	0	Shigella sonnei	180537	United Kingdom: United Kingdom	2015-10	SAMN06006022	PRJNA315192
SRR3531922	negative	positive	0	1227	3588	0	Shigella sonnei	180540	United Kingdom: None	2015-10	SAMN05004523	PRJNA315192
SRR4184737	negative	positive	0	1227	3588	0	Shigella sonnei	180542	United Kingdom: London	2015-10	SAMN05735305	PRJNA315192
SRR3531028	negative	positive	0	1227	3588	0	Shigella sonnei	180788	United Kingdom: None	2015-10	SAMN05004365	PRJNA315192
SRR3530573	negative	positive	0	1227	3588	0	Shigella sonnei	180790	United Kingdom: None	2015-10	SAMN05004254	PRJNA315192
SRR3531651	negative	positive	0	1227	3588	0	Shigella sonnei	180793	United Kingdom: None	2015-10	SAMN05004412	PRJNA315192
SRR4787907	negative	positive	0	1227	3588	0	Shigella sonnei	181086	United Kingdom: United Kingdom	2015-10	SAMN05966263	PRJNA315192
SRR3530520	negative	positive	0	1227	3588	0	Shigella sonnei	181088	United Kingdom: None	2015-10	SAMN05004020	PRJNA315192
SRR5005327	negative	positive	0	1227	3588	0	Shigella sonnei	181102	United Kingdom: United Kingdom	2015-10	SAMN06005944	PRJNA315192
SRR3530424	negative	positive	0	1227	3588	0	Shigella sonnei	181108	United Kingdom: None	2015-10	SAMN05003960	PRJNA315192
SRR4787908	negative	positive	0	1227	3588	0	Shigella sonnei	181981	United Kingdom: United Kingdom	2015-10	SAMN05966260	PRJNA315192
SRR4788357	negative	positive	0	1227	3588	0	Shigella sonnei	181982	United Kingdom: United Kingdom	2015-10	SAMN05966891	PRJNA315192
SRR4788114	negative	positive	0	1227	3588	0	Shigella sonnei	181984	United Kingdom: United Kingdom	2015-10	SAMN05966620	PRJNA315192
SRR4184754	negative	positive	0	1227	3554	34	Shigella sonnei	181987	United Kingdom: North of England	2015-10	SAMN05735317	PRJNA315192
SRR3530443	negative	positive	0	1227	3588	0	Shigella sonnei	181988	United Kingdom: None	2015-10	SAMN05003981	PRJNA315192
SRR4787775	negative	positive	0	1227	3588	0	Shigella sonnei	182069	United Kingdom: United Kingdom	2015-10	SAMN05965783	PRJNA315192
SRR3531029	negative	positive	0	1227	3588	0	Shigella sonnei	182072	United Kingdom: None	2015-10	SAMN05004366	PRJNA315192
SRR3531849	negative	positive	0	1227	3588	0	Shigella sonnei	182078	United Kingdom: None	2015-10	SAMN05004441	PRJNA315192
SRR4787185	negative	positive	0	1227	3588	0	Shigella sonnei	182137	United Kingdom: United Kingdom	2015-10	SAMN05965451	PRJNA315192
SRR3531918	negative	positive	0	1227	3588	0	Shigella sonnei	182175	United Kingdom: None	2015-11	SAMN05004519	PRJNA315192
SRR3530447	negative	positive	0	1227	3588	0	Shigella sonnei	182176	United Kingdom: None	2015-11	SAMN05003988	PRJNA315192
SRR4184791	negative	positive	0	1227	3588	0	Shigella sonnei	182822	United Kingdom: North of England	2015-11	SAMN05735340	PRJNA315192
SRR3530620	negative	positive	0	1227	3588	0	Shigella sonnei	182823	United Kingdom: None	2015-11	SAMN05004303	PRJNA315192
SRR3530549	negative	positive	0	1227	3588	0	Shigella sonnei	182824	United Kingdom: None	2015-11	SAMN05004064	PRJNA315192
SRR5005299	negative	positive	0	1227	3588	0	Shigella sonnei	182825	United Kingdom: United Kingdom	2015-11	SAMN06005933	PRJNA315192
SRR3530630	negative	positive	0	1227	3588	0	Shigella sonnei	182830	United Kingdom: None	2015-11	SAMN05004313	PRJNA315192
SRR5006072	negative	positive	0	1227	3588	0	Shigella sonnei	182831	United Kingdom: United Kingdom	2015-11	SAMN06006247	PRJNA315192
SRR4787219	negative	positive	0	1227	3588	0	Shigella sonnei	182834	United Kingdom: United Kingdom	2015-11	SAMN05965497	PRJNA315192
SRR3530455	negative	positive	0	1227	3588	0	Shigella sonnei	182835	United Kingdom: None	2015-11	SAMN05003996	PRJNA315192
SRR4184751	negative	positive	0	1227	3588	0	Shigella sonnei	182836	United Kingdom: London	2015-11	SAMN05735315	PRJNA315192
SRR3530807	negative	positive	0	1227	3588	0	Shigella sonnei	183599	United Kingdom: None	2015-11	SAMN05004341	PRJNA315192
SRR5005337	negative	positive	0	1227	3588	0	Shigella sonnei	183639	United Kingdom: United Kingdom	2015-11	SAMN06005976	PRJNA315192
SRR3531847	negative	positive	0	1227	3588	0	Shigella sonnei	183648	United Kingdom: None	2015-11	SAMN05004439	PRJNA315192
SRR3531022	negative	positive	0	1227	3588	0	Shigella sonnei	183660	United Kingdom: None	2015-11	SAMN05004359	PRJNA315192
SRR4184780	negative	positive	0	1227	3588	0	Shigella sonnei	183676	United Kingdom: Midlands and East of England	2013-11	SAMN05735327	PRJNA315192
SRR5018329	negative	positive	0	1227	3588	0	Shigella sonnei	183678	United Kingdom: United Kingdom	2009-10	SAMN06015593	PRJNA315192
SRR4897494	negative	positive	0	1227	3588	0	Shigella sonnei	183696	United Kingdom: United Kingdom	2013-11	SAMN05980775	PRJNA315192
SRR4897632	negative	positive	0	1227	3588	0	Shigella sonnei	183698	United Kingdom: United Kingdom	2013-11	SAMN05980892	PRJNA315192
SRR4184830	negative	positive	0	1227	3588	0	Shigella sonnei	183703	United Kingdom: Midlands and East of England	2013-11	SAMN05735411	PRJNA315192
SRR5024463	negative	positive	0	1227	3588	0	Shigella sonnei	183713	United Kingdom: United Kingdom	2013-11	SAMN06019134	PRJNA315192
SRR4897215	negative	positive	0	1227	3588	0	Shigella sonnei	183714	United Kingdom: United Kingdom	Jan-2010	SAMN05980435	PRJNA315192
SRR5018391	negative	positive	0	1227	3588	0	Shigella sonnei	183721	United Kingdom: United Kingdom	2013-11	SAMN06015607	PRJNA315192
SRR3531025	negative	positive	0	1227	3588	0	Shigella sonnei	183730	United Kingdom: None	2015-11	SAMN05004362	PRJNA315192
SRR4184747	negative	positive	0	1227	3588	0	Shigella sonnei	183732	United Kingdom: Midlands and East of England	2013-11	SAMN05735313	PRJNA315192
SRR3530641	negative	positive	0	1227	3588	0	Shigella sonnei	183738	United Kingdom: None	2015-11	SAMN05004325	PRJNA315192
SRR3530517	negative	positive	0	1227	3588	0	Shigella sonnei	183741	United Kingdom: None	2015-11	SAMN05004017	PRJNA315192
SRR5006075	negative	positive	0	1227	3588	0	Shigella sonnei	183746	United Kingdom: United Kingdom	Jan-2010	SAMN06006250	PRJNA315192
SRR5024461	negative	positive	0	1227	3588	0	Shigella sonnei	183755	United Kingdom: United Kingdom	2013-11	SAMN06019135	PRJNA315192
SRR4897060	negative	positive	0	1227	3588	0	Shigella sonnei	183757	United Kingdom: United Kingdom	2013-11	SAMN05980219	PRJNA315192
SRR3530639	negative	positive	0	1227	3588	0	Shigella sonnei	183758	United Kingdom: None	2015-11	SAMN05004323	PRJNA315192
SRR4897161	negative	positive	0	1227	3588	0	Shigella sonnei	184386	United Kingdom: United Kingdom	2015-11	SAMN05980296	PRJNA315192
SRR3530524	negative	positive	0	1227	3559	29	Shigella sonnei	184401	United Kingdom: None	2015-11	SAMN05004024	PRJNA315192
SRR3530422	negative	positive	0	1227	3588	0	Shigella sonnei	184402	United Kingdom: None	2015-11	SAMN05003958	PRJNA315192
SRR4788165	negative	positive	0	1227	3588	0	Shigella sonnei	184493	United Kingdom: United Kingdom	2015-11	SAMN05966664	PRJNA315192
SRR3531253	negative	positive	0	1227	3574	14	Shigella sonnei	184494	United Kingdom: None	2015-11	SAMN05004389	PRJNA315192
SRR3530535	negative	positive	0	1227	3588	0	Shigella sonnei	184495	United Kingdom: None	2015-11	SAMN05004035	PRJNA315192
SRR4184730	negative	positive	0	1227	3588	0	Shigella sonnei	185433	United Kingdom: London	2015-11	SAMN05735292	PRJNA315192
SRR3531908	negative	positive	0	1227	3588	0	Shigella sonnei	185470	United Kingdom: None	2015-11	SAMN05004509	PRJNA315192
SRR3530349	negative	positive	0	1227	3588	0	Shigella sonnei	185474	United Kingdom: None	2015-11	SAMN05003929	PRJNA315192
SRR3530558	negative	positive	0	1227	3588	0	Shigella sonnei	185869	United Kingdom: None	2015-11	SAMN05004241	PRJNA315192
SRR3531087	negative	positive	0	1227	3588	0	Shigella sonnei	185879	United Kingdom: None	2015-11	SAMN05004374	PRJNA315192
SRR3530461	negative	positive	0	1227	3588	0	Shigella sonnei	185885	United Kingdom: None	2015-11	SAMN05004004	PRJNA315192
SRR3530532	negative	positive	0	1227	3588	0	Shigella sonnei	185886	United Kingdom: None	2015-11	SAMN05004032	PRJNA315192
SRR4184836	negative	positive	0	1227	3588	0	Shigella sonnei	185933	United Kingdom: South of England	2015-11	SAMN05735417	PRJNA315192
SRR4184776	negative	positive	0	1227	3573	15	Shigella sonnei	185938	United Kingdom: North of England	2015-11	SAMN05735321	PRJNA315192
SRR4897175	negative	positive	0	1227	3588	0	Shigella sonnei	185939	United Kingdom: United Kingdom	2015-11	SAMN05980384	PRJNA315192
SRR3531235	negative	positive	0	1227	3588	0	Shigella sonnei	185943	United Kingdom: None	2015-11	SAMN05004381	PRJNA315192
SRR3530419	negative	positive	0	1227	3588	0	Shigella sonnei	186559	United Kingdom: None	2015-11	SAMN05003955	PRJNA315192
SRR3531248	negative	positive	0	1227	3588	0	Shigella sonnei	186560	United Kingdom: None	2015-11	SAMN05004384	PRJNA315192
SRR3531052	negative	positive	0	1227	3588	0	Shigella sonnei	186562	United Kingdom: None	2015-11	SAMN05004369	PRJNA315192
SRR3530539	negative	positive	0	1227	3588	0	Shigella sonnei	186563	United Kingdom: None	2015-11	SAMN05004054	PRJNA315192
SRR4787847	negative	positive	0	1227	3588	0	Shigella sonnei	186593	United Kingdom: United Kingdom	2015-11	SAMN05965860	PRJNA315192
SRR3530406	negative	positive	0	1227	3588	0	Shigella sonnei	186595	United Kingdom: None	2015-11	SAMN05003944	PRJNA315192
SRR3530584	negative	positive	0	1227	3588	0	Shigella sonnei	186596	United Kingdom: None	2015-11	SAMN05004264	PRJNA315192
SRR5018288	negative	positive	0	1227	3588	0	Shigella sonnei	187476	United Kingdom: United Kingdom	2015-11	SAMN06015212	PRJNA315192
SRR3530644	negative	positive	0	1227	3588	0	Shigella sonnei	187478	United Kingdom: None	2015-11	SAMN05004328	PRJNA315192
SRR4897248	negative	positive	0	1227	3588	0	Shigella sonnei	187553	United Kingdom: United Kingdom	2015-11	SAMN05980452	PRJNA315192
SRR3530633	negative	positive	0	1227	3588	0	Shigella sonnei	187589	United Kingdom: None	2015-11	SAMN05004317	PRJNA315192
SRR3531782	negative	positive	0	1227	3588	0	Shigella sonnei	187590	United Kingdom: None	2015-11	SAMN05004433	PRJNA315192
SRR3530603	negative	positive	0	1227	3588	0	Shigella sonnei	187596	United Kingdom: None	2015-11	SAMN05004283	PRJNA315192
SRR3530598	negative	positive	0	1227	3588	0	Shigella sonnei	187598	United Kingdom: None	2015-11	SAMN05004278	PRJNA315192
SRR3530604	negative	positive	0	1227	3588	0	Shigella sonnei	187599	United Kingdom: None	2015-11	SAMN05004284	PRJNA315192
SRR4788318	negative	positive	0	1227	3588	0	Shigella sonnei	188157	United Kingdom: United Kingdom	2015-11	SAMN05966836	PRJNA315192
SRR4788094	negative	positive	0	1227	3588	0	Shigella sonnei	188190	United Kingdom: United Kingdom	2015-11	SAMN05966300	PRJNA315192
SRR4788184	negative	positive	0	1227	3588	0	Shigella sonnei	188347	United Kingdom: United Kingdom	2015-11	SAMN05966679	PRJNA315192
SRR4787897	negative	positive	0	1227	3588	0	Shigella sonnei	188380	United Kingdom: United Kingdom	2015-11	SAMN05966258	PRJNA315192
SRR3530629	negative	positive	0	1227	3588	0	Shigella sonnei	189229	United Kingdom: None	2015-11	SAMN05004312	PRJNA315192
SRR3530437	negative	positive	0	1227	3588	0	Shigella sonnei	189253	United Kingdom: None	2015-11	SAMN05003975	PRJNA315192
SRR3530534	negative	positive	0	1227	3588	0	Shigella sonnei	189256	United Kingdom: None	2015-11	SAMN05004034	PRJNA315192
SRR3530858	negative	positive	0	1227	3588	0	Shigella sonnei	189257	United Kingdom: None	2015-11	SAMN05004352	PRJNA315192
SRR3530564	negative	positive	0	1227	3588	0	Shigella sonnei	189258	United Kingdom: None	2015-11	SAMN05004246	PRJNA315192
SRR5024465	negative	positive	0	1227	3588	0	Shigella sonnei	190544	United Kingdom: United Kingdom	Sep-2004	SAMN06019125	PRJNA315192
SRR5018320	negative	positive	0	1227	3588	0	Shigella sonnei	190545	United Kingdom: United Kingdom	Sep-2004	SAMN06015339	PRJNA315192
SRR4788263	negative	positive	0	1227	3588	0	Shigella sonnei	190546	United Kingdom: United Kingdom	2004-10	SAMN05966779	PRJNA315192
SRR4787323	negative	positive	0	1227	3588	0	Shigella sonnei	190547	United Kingdom: United Kingdom	2010-10	SAMN05965613	PRJNA315192
SRR5017721	negative	positive	0	1227	3588	0	Shigella sonnei	190548	United Kingdom: United Kingdom	2010-10	SAMN06015058	PRJNA315192
SRR4897757	negative	positive	0	1227	3588	0	Shigella sonnei	190549	United Kingdom: United Kingdom	2010-10	SAMN05981013	PRJNA315192
SRR4786910	negative	positive	0	1227	3588	0	Shigella sonnei	190550	United Kingdom: United Kingdom	2010-10	SAMN05965360	PRJNA315192
SRR5024306	negative	positive	0	1227	3588	0	Shigella sonnei	190551	United Kingdom: United Kingdom	2010-10	SAMN06018995	PRJNA315192
SRR4897833	negative	positive	0	1227	3588	0	Shigella sonnei	190552	United Kingdom: United Kingdom	2010-10	SAMN05981079	PRJNA315192
SRR4787753	negative	positive	0	1227	3588	0	Shigella sonnei	190553	United Kingdom: United Kingdom	2010-10	SAMN05965769	PRJNA315192
SRR4787425	negative	positive	0	1227	3588	0	Shigella sonnei	190554	United Kingdom: United Kingdom	2010-10	SAMN05965706	PRJNA315192
SRR5006401	negative	positive	0	1227	3588	0	Shigella sonnei	190555	United Kingdom: United Kingdom	2010-10	SAMN06006426	PRJNA315192
SRR4786202	negative	positive	0	1227	3588	0	Shigella sonnei	190556	United Kingdom: United Kingdom	2010-10	SAMN05964724	PRJNA315192
SRR5006060	negative	positive	0	1227	3588	0	Shigella sonnei	190557	United Kingdom: United Kingdom	2010-10	SAMN06006237	PRJNA315192
SRR4897703	negative	positive	0	1227	3588	0	Shigella sonnei	190558	United Kingdom: United Kingdom	2010-10	SAMN05980977	PRJNA315192
SRR3531899	negative	positive	0	1227	3588	0	Shigella sonnei	190571	United Kingdom: None	2015-11	SAMN05004500	PRJNA315192
SRR3530581	negative	positive	0	1227	3588	0	Shigella sonnei	190572	United Kingdom: None	2015-11	SAMN05004261	PRJNA315192
SRR5005315	negative	positive	0	1227	3588	0	Shigella sonnei	190573	United Kingdom: United Kingdom	2015-11	SAMN06005943	PRJNA315192
SRR3531698	negative	positive	0	1227	3588	0	Shigella sonnei	190609	United Kingdom: None	2015-11	SAMN05004419	PRJNA315192
SRR4184734	negative	positive	0	1227	3588	0	Shigella sonnei	190613	United Kingdom: Midlands and East of England	2015-11	SAMN05735302	PRJNA315192
SRR3530511	negative	positive	0	1227	3588	0	Shigella sonnei	190644	United Kingdom: None	2015-11	SAMN05004012	PRJNA315192
SRR3530438	negative	positive	0	1227	3588	0	Shigella sonnei	190803	United Kingdom: None	2015-11	SAMN05003976	PRJNA315192
SRR3530624	negative	positive	0	1227	3588	0	Shigella sonnei	190807	United Kingdom: None	2015-11	SAMN05004307	PRJNA315192
SRR3530540	negative	positive	0	1227	3588	0	Shigella sonnei	190808	United Kingdom: None	2015-11	SAMN05004055	PRJNA315192
SRR5006070	negative	positive	0	1227	3588	0	Shigella sonnei	191644	United Kingdom: United Kingdom	2004-11	SAMN06006248	PRJNA315192
SRR4786830	negative	positive	0	1227	3588	0	Shigella sonnei	191645	United Kingdom: United Kingdom	2007-10	SAMN05965344	PRJNA315192
SRR5017544	negative	positive	0	1227	3588	0	Shigella sonnei	191646	United Kingdom: United Kingdom	May-2010	SAMN06015050	PRJNA315192
SRR4897301	negative	positive	0	1227	3588	0	Shigella sonnei	191647	United Kingdom: United Kingdom	Jun-2010	SAMN05980509	PRJNA315192
SRR5024311	negative	positive	0	1227	3588	0	Shigella sonnei	191648	United Kingdom: United Kingdom	Jun-2010	SAMN06019002	PRJNA315192
SRR4787785	negative	positive	0	1227	3588	0	Shigella sonnei	191649	United Kingdom: United Kingdom	2010-11	SAMN05965798	PRJNA315192
SRR5005289	negative	positive	0	1227	3588	0	Shigella sonnei	191650	United Kingdom: United Kingdom	2010-12	SAMN06005916	PRJNA315192
SRR4788172	negative	positive	0	1227	3588	0	Shigella sonnei	191651	United Kingdom: United Kingdom	Feb-2012	SAMN05966674	PRJNA315192
SRR4897575	negative	positive	0	1227	3588	0	Shigella sonnei	191652	United Kingdom: United Kingdom	Mar-2012	SAMN05980840	PRJNA315192
SRR4184779	negative	positive	0	1227	3588	0	Shigella sonnei	191653	United Kingdom: North of England	2012-03	SAMN05735328	PRJNA315192
SRR5024501	negative	positive	0	1227	3588	0	Shigella sonnei	191654	United Kingdom: United Kingdom	Mar-2012	SAMN06019203	PRJNA315192
SRR4184854	negative	positive	0	1227	3588	0	Shigella sonnei	191655	United Kingdom: London	2012-04	SAMN05735437	PRJNA315192
SRR4787752	negative	positive	0	1227	3588	0	Shigella sonnei	191656	United Kingdom: United Kingdom	Apr-2012	SAMN05965761	PRJNA315192
SRR4184845	negative	positive	0	1227	3588	0	Shigella sonnei	191657	United Kingdom: South of England	2012-04	SAMN05735431	PRJNA315192
SRR4897828	negative	positive	0	1227	3588	0	Shigella sonnei	191658	United Kingdom: United Kingdom	Apr-2012	SAMN05981084	PRJNA315192
SRR4787210	negative	positive	0	1227	3588	0	Shigella sonnei	191659	United Kingdom: United Kingdom	May-2012	SAMN05965475	PRJNA315192
SRR5006364	negative	positive	0	1227	3588	0	Shigella sonnei	191660	United Kingdom: United Kingdom	Jun-2013	SAMN06006374	PRJNA315192
SRR5023931	negative	positive	0	1227	3588	0	Shigella sonnei	191662	United Kingdom: United Kingdom	Jul-2014	SAMN06018624	PRJNA315192
SRR3530541	negative	positive	0	1227	3588	0	Shigella sonnei	191675	United Kingdom: None	2015-11	SAMN05004056	PRJNA315192
SRR4787440	negative	positive	0	1227	3588	0	Shigella sonnei	191806	United Kingdom: United Kingdom	2004-12	SAMN05965723	PRJNA315192
SRR5018276	negative	positive	0	1227	3588	0	Shigella sonnei	191807	United Kingdom: United Kingdom	2004-12	SAMN06015242	PRJNA315192
SRR4787157	negative	positive	0	1227	3588	0	Shigella sonnei	191809	United Kingdom: United Kingdom	Jan-2005	SAMN05965431	PRJNA315192
SRR4788161	negative	positive	0	1227	3588	0	Shigella sonnei	191810	United Kingdom: United Kingdom	Jan-2005	SAMN05966666	PRJNA315192
SRR4897556	negative	positive	0	1227	3588	0	Shigella sonnei	191811	United Kingdom: United Kingdom	Feb-2005	SAMN05980831	PRJNA315192
SRR4787172	negative	positive	0	1227	3588	0	Shigella sonnei	191812	United Kingdom: United Kingdom	Apr-2005	SAMN05965439	PRJNA315192
SRR4897616	negative	positive	0	1227	3588	0	Shigella sonnei	191813	United Kingdom: United Kingdom	May-2005	SAMN05980883	PRJNA315192
SRR4787393	negative	positive	0	1227	3588	0	Shigella sonnei	191814	United Kingdom: United Kingdom	May-2005	SAMN05965680	PRJNA315192
SRR4788104	negative	positive	0	1227	3588	0	Shigella sonnei	191816	United Kingdom: United Kingdom	Sep-2005	SAMN05966521	PRJNA315192
SRR4787190	negative	positive	0	1227	3588	0	Shigella sonnei	191817	United Kingdom: United Kingdom	Feb-2006	SAMN05965457	PRJNA315192
SRR4787757	negative	positive	0	1227	3588	0	Shigella sonnei	191818	United Kingdom: United Kingdom	Sep-2006	SAMN05965780	PRJNA315192
SRR3530847	negative	positive	0	1227	3588	0	Shigella sonnei	191890	United Kingdom: None	2015-11	SAMN05004351	PRJNA315192
SRR3530587	negative	positive	0	1227	3588	0	Shigella sonnei	191891	United Kingdom: None	2015-11	SAMN05004267	PRJNA315192
SRR4897568	negative	positive	0	1227	3588	0	Shigella sonnei	191904	United Kingdom: United Kingdom	2004-11	SAMN05980839	PRJNA315192
SRR4788262	negative	positive	0	1227	3588	0	Shigella sonnei	191905	United Kingdom: United Kingdom	2009-11	SAMN05966788	PRJNA315192
SRR5005545	negative	positive	0	1227	3588	0	Shigella sonnei	191906	United Kingdom: United Kingdom	2009-12	SAMN06006176	PRJNA315192
SRR4787409	negative	positive	0	1227	3588	0	Shigella sonnei	191907	United Kingdom: United Kingdom	Jan-2010	SAMN05965694	PRJNA315192
SRR4788072	negative	positive	0	1227	3588	0	Shigella sonnei	191908	United Kingdom: United Kingdom	Jan-2010	SAMN05966286	PRJNA315192
SRR5023891	negative	positive	0	1227	3588	0	Shigella sonnei	191909	United Kingdom: United Kingdom	Apr-2010	SAMN06018559	PRJNA315192
SRR5017459	negative	positive	0	1227	3588	0	Shigella sonnei	191910	United Kingdom: United Kingdom	May-2010	SAMN06014959	PRJNA315192
SRR4787355	negative	positive	0	1227	3588	0	Shigella sonnei	191911	United Kingdom: United Kingdom	2010-10	SAMN05965639	PRJNA315192
SRR4788145	negative	positive	0	1227	3588	0	Shigella sonnei	191912	United Kingdom: United Kingdom	Sep-2011	SAMN05966654	PRJNA315192
SRR4195791	negative	positive	0	1227	3588	0	Shigella sonnei	191913	United Kingdom: South of England	2011-10	SAMN05750867	PRJNA315192
SRR4194446	negative	positive	0	1227	3588	0	Shigella sonnei	191914	United Kingdom: South of England	2011-10	SAMN05750744	PRJNA315192
SRR4195491	negative	positive	0	1227	3588	0	Shigella sonnei	191915	United Kingdom: South of England	2011-10	SAMN05750765	PRJNA315192
SRR4897069	negative	positive	0	1227	3588	0	Shigella sonnei	191916	United Kingdom: United Kingdom	Mar-2012	SAMN05980230	PRJNA315192
SRR4195724	negative	positive	0	1227	3588	0	Shigella sonnei	191917	United Kingdom: London	2012-03	SAMN05750807	PRJNA315192
SRR4195750	negative	positive	0	1227	3588	0	Shigella sonnei	191918	United Kingdom: London	2012-03	SAMN05750837	PRJNA315192
SRR4195635	negative	positive	0	1227	3588	0	Shigella sonnei	191919	United Kingdom: North of England	2012-03	SAMN05750781	PRJNA315192
SRR4195729	negative	positive	0	1227	3588	0	Shigella sonnei	191920	United Kingdom: South of England	2012-03	SAMN05750810	PRJNA315192
SRR4192109	negative	positive	0	1227	3588	0	Shigella sonnei	191921	United Kingdom: London	2012-04	SAMN05750698	PRJNA315192
SRR4192118	negative	positive	0	1227	3588	0	Shigella sonnei	191922	United Kingdom: South of England	2012-05	SAMN05750707	PRJNA315192
SRR3530795	negative	positive	0	1227	3588	0	Shigella sonnei	191942	United Kingdom: None	2015-11	SAMN05004339	PRJNA315192
SRR4787412	negative	positive	0	1227	3588	0	Shigella sonnei	192847	United Kingdom: United Kingdom	Jan-2010	SAMN05965697	PRJNA315192
SRR4788140	negative	positive	0	1227	3588	0	Shigella sonnei	192848	United Kingdom: United Kingdom	Feb-2012	SAMN05966637	PRJNA315192
SRR4195748	negative	positive	0	1227	3588	0	Shigella sonnei	192849	United Kingdom: South of England	2013-11	SAMN05750839	PRJNA315192
SRR4786326	negative	positive	0	1227	3588	0	Shigella sonnei	192859	United Kingdom: United Kingdom	2015-11	SAMN05964141	PRJNA315192
SRR4192013	negative	positive	0	1227	3588	0	Shigella sonnei	192920	United Kingdom: London	2015-12	SAMN05750473	PRJNA315192
SRR3530565	negative	positive	0	1227	3588	0	Shigella sonnei	192921	United Kingdom: None	2015-12	SAMN05004247	PRJNA315192
SRR3531026	negative	positive	0	1227	3588	0	Shigella sonnei	192923	United Kingdom: None	2015-12	SAMN05004363	PRJNA315192
SRR3530738	negative	positive	0	1227	3588	0	Shigella sonnei	193330	United Kingdom: None	2015-12	SAMN05004332	PRJNA315192
SRR3531872	negative	positive	0	1227	3588	0	Shigella sonnei	193353	United Kingdom: None	2015-12	SAMN05004473	PRJNA315192
SRR3531485	negative	positive	0	1227	3588	0	Shigella sonnei	193378	United Kingdom: None	2015-12	SAMN05004409	PRJNA315192
SRR3531852	negative	positive	0	1227	3588	0	Shigella sonnei	193411	United Kingdom: None	2015-12	SAMN05004444	PRJNA315192
SRR4897351	negative	positive	0	1227	3588	0	Shigella sonnei	193412	United Kingdom: United Kingdom	2015-12	SAMN05980559	PRJNA315192
SRR5029673	negative	positive	0	1227	3588	0	Shigella sonnei	193413	United Kingdom: United Kingdom	2015-12	SAMN06029325	PRJNA315192
SRR3530615	negative	positive	0	1227	3588	0	Shigella sonnei	194198	United Kingdom: None	2015-12	SAMN05004296	PRJNA315192
SRR3530518	negative	positive	0	1227	3588	0	Shigella sonnei	194199	United Kingdom: None	2015-12	SAMN05004018	PRJNA315192
SRR3531866	negative	positive	0	1227	3588	0	Shigella sonnei	194244	United Kingdom: None	2015-12	SAMN05004458	PRJNA315192
SRR4195703	negative	positive	0	1227	3588	0	Shigella sonnei	195615	United Kingdom: London	2015-12	SAMN05750791	PRJNA315192
SRR3530360	negative	positive	0	1227	3588	0	Shigella sonnei	195622	United Kingdom: None	2015-12	SAMN05003930	PRJNA315192
SRR3531497	negative	positive	0	1227	3588	0	Shigella sonnei	195628	United Kingdom: None	2015-12	SAMN05004410	PRJNA315192
SRR4195781	negative	positive	0	1227	3588	0	Shigella sonnei	195632	United Kingdom: London	2015-12	SAMN05750855	PRJNA315192
SRR3531766	negative	positive	0	1227	3588	0	Shigella sonnei	195634	United Kingdom: None	2015-12	SAMN05004427	PRJNA315192
SRR3530454	negative	positive	0	1227	3588	0	Shigella sonnei	195757	United Kingdom: None	2015-12	SAMN05003995	PRJNA315192
SRR3530570	negative	positive	0	1227	3588	0	Shigella sonnei	195774	United Kingdom: None	2015-12	SAMN05004251	PRJNA315192
SRR4195487	negative	positive	0	1227	3588	0	Shigella sonnei	195775	United Kingdom: None	2015-12	SAMN05750762	PRJNA315192
SRR4195766	negative	positive	0	1227	3588	0	Shigella sonnei	195798	United Kingdom: London	2015-12	SAMN05750844	PRJNA315192
SRR4195484	negative	positive	0	1227	3588	0	Shigella sonnei	195810	United Kingdom: London	2015-12	SAMN05750756	PRJNA315192
SRR3531448	negative	positive	0	1227	3588	0	Shigella sonnei	195821	United Kingdom: None	2015-12	SAMN05004402	PRJNA315192
SRR3530773	negative	positive	0	1227	3588	0	Shigella sonnei	195832	United Kingdom: None	2015-12	SAMN05004337	PRJNA315192
SRR4192106	negative	positive	0	1227	3588	0	Shigella sonnei	196411	United Kingdom: South of England	2015-12	SAMN05750696	PRJNA315192
SRR3530516	negative	positive	0	1227	3588	0	Shigella sonnei	196416	United Kingdom: None	2015-12	SAMN05004016	PRJNA315192
SRR3531354	negative	positive	0	1227	3588	0	Shigella sonnei	196418	United Kingdom: None	2015-12	SAMN05004393	PRJNA315192
SRR3530429	negative	positive	0	1227	3588	0	Shigella sonnei	196999	United Kingdom: None	2015-12	SAMN05003964	PRJNA315192
SRR3531896	negative	positive	0	1227	3588	0	Shigella sonnei	197082	United Kingdom: None	2015-12	SAMN05004497	PRJNA315192
SRR3531873	negative	positive	0	1227	3588	0	Shigella sonnei	197084	United Kingdom: None	2015-12	SAMN05004474	PRJNA315192
SRR3530554	negative	positive	0	1227	3588	0	Shigella sonnei	197085	United Kingdom: None	2015-12	SAMN05004237	PRJNA315192
SRR4195786	negative	positive	0	1227	3588	0	Shigella sonnei	197086	United Kingdom: None	2015-12	SAMN05750865	PRJNA315192
SRR3531041	negative	positive	0	1227	3588	0	Shigella sonnei	197088	United Kingdom: None	2015-12	SAMN05004368	PRJNA315192
SRR3531903	negative	positive	0	1227	3588	0	Shigella sonnei	197091	United Kingdom: None	2015-12	SAMN05004504	PRJNA315192
SRR3530512	negative	positive	0	1227	3588	0	Shigella sonnei	197093	United Kingdom: None	2015-12	SAMN05004013	PRJNA315192
SRR3531844	negative	positive	0	1227	3588	0	Shigella sonnei	197095	United Kingdom: None	2015-12	SAMN05004436	PRJNA315192
SRR3531878	negative	positive	0	1227	3588	0	Shigella sonnei	198256	United Kingdom: None	2015-12	SAMN05004479	PRJNA315192
SRR5029857	negative	positive	0	1227	3588	0	Shigella sonnei	198257	United Kingdom: United Kingdom	2015-12	SAMN06029457	PRJNA315192
SRR4786252	negative	positive	0	1227	3588	0	Shigella sonnei	199797	United Kingdom: United Kingdom	2012-10	SAMN05964731	PRJNA315192
SRR4787213	negative	positive	0	1227	3588	0	Shigella sonnei	199798	United Kingdom: United Kingdom	Jan-2014	SAMN05965490	PRJNA315192
SRR3530860	negative	positive	0	1227	3588	0	Shigella sonnei	199812	United Kingdom: None	2015-12	SAMN05004354	PRJNA315192
SRR3531909	negative	positive	0	1227	3588	0	Shigella sonnei	199832	United Kingdom: None	2015-12	SAMN05004510	PRJNA315192
SRR4195625	negative	positive	0	1227	3588	0	Shigella sonnei	199860	United Kingdom: London	2012-02	SAMN05750770	PRJNA315192
SRR4192110	negative	positive	0	1227	3588	0	Shigella sonnei	199861	United Kingdom: South of England	2012-10	SAMN05750702	PRJNA315192
SRR4192084	negative	positive	0	1227	3588	0	Shigella sonnei	199862	United Kingdom: London	2013-10	SAMN05750684	PRJNA315192
SRR3530519	negative	positive	0	1227	3588	0	Shigella sonnei	199912	United Kingdom: None	2015-12	SAMN05004019	PRJNA315192
SRR4195489	negative	positive	0	1227	3588	0	Shigella sonnei	200605	United Kingdom: London	2011-09	SAMN05750767	PRJNA315192
SRR3531250	negative	positive	0	1227	3588	0	Shigella sonnei	200622	United Kingdom: None	2015-12	SAMN05004386	PRJNA315192
SRR3530303	negative	positive	0	1227	3588	0	Shigella sonnei	201501	United Kingdom: None	2015-12	SAMN05003924	PRJNA315192
SRR3531881	negative	positive	0	1227	3588	0	Shigella sonnei	201504	United Kingdom: None	2015-12	SAMN05004482	PRJNA315192
SRR4195588	negative	positive	0	1227	3588	0	Shigella sonnei	201505	United Kingdom: North of England	2015-12	SAMN05750775	PRJNA315192
SRR3530420	negative	positive	0	1227	3588	0	Shigella sonnei	201506	United Kingdom: None	2015-12	SAMN05003956	PRJNA315192
SRR4192135	negative	positive	0	1227	3588	0	Shigella sonnei	201525	United Kingdom: Midlands and East of England	2015-12	SAMN05750719	PRJNA315192
SRR3530415	negative	positive	0	1227	3588	0	Shigella sonnei	201532	United Kingdom: None	2015-12	SAMN05003952	PRJNA315192
SRR3531024	negative	positive	0	1227	3588	0	Shigella sonnei	201535	United Kingdom: None	2015-12	SAMN05004361	PRJNA315192
SRR4195475	negative	positive	0	1227	3588	0	Shigella sonnei	202206	United Kingdom: Midlands and East of England	2014-01	SAMN05750753	PRJNA315192
SRR4788108	negative	positive	0	1227	3588	0	Shigella sonnei	202207	United Kingdom: United Kingdom	Jan-2014	SAMN05966561	PRJNA315192
SRR4195745	negative	positive	0	1227	3588	0	Shigella sonnei	202208	United Kingdom: London	2014-02	SAMN05750827	PRJNA315192
SRR4195624	negative	positive	0	1227	3588	0	Shigella sonnei	202209	United Kingdom: London	2014-02	SAMN05750771	PRJNA315192
SRR4192129	negative	positive	0	1227	3588	0	Shigella sonnei	202210	United Kingdom: London	2014-02	SAMN05750712	PRJNA315192
SRR4195779	negative	positive	0	1227	3588	0	Shigella sonnei	202211	United Kingdom: South of England	2014-05	SAMN05750857	PRJNA315192
SRR4195474	negative	positive	0	1227	3588	0	Shigella sonnei	202212	United Kingdom: South of England	2014-06	SAMN05750748	PRJNA315192
SRR5006144	negative	positive	0	1227	3588	0	Shigella sonnei	202213	United Kingdom: United Kingdom	Jun-2014	SAMN06006284	PRJNA315192
SRR4192077	negative	positive	0	1227	3588	0	Shigella sonnei	202214	United Kingdom: London	2014-07	SAMN05750678	PRJNA315192
SRR5017521	negative	positive	0	1227	3588	0	Shigella sonnei	202215	United Kingdom: United Kingdom	Aug-2014	SAMN06015006	PRJNA315192
SRR4788171	negative	positive	0	1227	3588	0	Shigella sonnei	202216	United Kingdom: United Kingdom	Sep-2014	SAMN05966685	PRJNA315192
SRR4193518	negative	positive	0	1227	3588	0	Shigella sonnei	202217	United Kingdom: London	2014-09	SAMN05750735	PRJNA315192
SRR4194269	negative	positive	0	1227	3588	0	Shigella sonnei	202218	United Kingdom: London	2014-09	SAMN05750741	PRJNA315192
SRR4897123	negative	positive	0	1227	3588	0	Shigella sonnei	202219	United Kingdom: United Kingdom	Sep-2014	SAMN05980290	PRJNA315192
SRR3530448	negative	positive	0	1227	3588	0	Shigella sonnei	202268	United Kingdom: None	2015-12	SAMN05003989	PRJNA315192
SRR4897764	negative	positive	0	1227	3588	0	Shigella sonnei	202271	United Kingdom: United Kingdom	2015-12	SAMN05981016	PRJNA315192
SRR3531699	negative	positive	0	1227	3588	0	Shigella sonnei	202275	United Kingdom: None	2016-01	SAMN05004420	PRJNA315192
SRR3531237	negative	positive	0	1227	3588	0	Shigella sonnei	203384	United Kingdom: None	2016-01	SAMN05004383	PRJNA315192
SRR3531882	negative	positive	0	1227	3588	0	Shigella sonnei	203385	United Kingdom: None	2016-01	SAMN05004483	PRJNA315192
SRR3530761	negative	positive	0	1227	3588	0	Shigella sonnei	203390	United Kingdom: None	2016-01	SAMN05004335	PRJNA315192
SRR3530397	negative	positive	0	1227	3588	0	Shigella sonnei	203391	United Kingdom: None	2016-01	SAMN05003937	PRJNA315192
SRR4787365	negative	positive	0	1227	3588	0	Shigella sonnei	203610	United Kingdom: United Kingdom	Mar-2014	SAMN05965641	PRJNA315192
SRR4897297	negative	positive	0	1227	3588	0	Shigella sonnei	203611	United Kingdom: United Kingdom	Aug-2014	SAMN05980510	PRJNA315192
SRR3531887	negative	positive	0	1227	3588	0	Shigella sonnei	203669	United Kingdom: None	2016-01	SAMN05004488	PRJNA315192
SRR3531912	negative	positive	0	1227	3588	0	Shigella sonnei	203676	United Kingdom: None	2016-01	SAMN05004513	PRJNA315192
SRR5017975	negative	positive	0	1227	3588	0	Shigella sonnei	203677	United Kingdom: United Kingdom	Jan-2016	SAMN06015120	PRJNA315192
SRR3531445	negative	positive	0	1227	3588	0	Shigella sonnei	203678	United Kingdom: None	2016-01	SAMN05004399	PRJNA315192
SRR4195740	negative	positive	0	1227	3588	0	Shigella sonnei	203679	United Kingdom: North of England	2016-01	SAMN05750822	PRJNA315192
SRR3530409	negative	positive	0	1227	3588	0	Shigella sonnei	203680	United Kingdom: None	2016-01	SAMN05003947	PRJNA315192
SRR3530440	negative	positive	0	1227	3588	0	Shigella sonnei	203685	United Kingdom: None	2016-01	SAMN05003978	PRJNA315192
SRR3531895	negative	positive	0	1227	3588	0	Shigella sonnei	203686	United Kingdom: None	2016-01	SAMN05004496	PRJNA315192
SRR5018175	negative	positive	0	1227	3588	0	Shigella sonnei	203941	United Kingdom: United Kingdom	Sep-2014	SAMN06015122	PRJNA315192
SRR5018315	negative	positive	0	1227	3588	0	Shigella sonnei	203942	United Kingdom: United Kingdom	Sep-2014	SAMN06015355	PRJNA315192
SRR4195639	negative	positive	0	1227	3588	0	Shigella sonnei	203943	United Kingdom: London	2014-09	SAMN05750788	PRJNA315192
SRR4195793	negative	positive	0	1227	3588	0	Shigella sonnei	203944	United Kingdom: South of England	2014-09	SAMN05750870	PRJNA315192
SRR4787786	negative	positive	0	1227	3588	0	Shigella sonnei	203945	United Kingdom: United Kingdom	Sep-2014	SAMN05965802	PRJNA315192
SRR4195763	negative	positive	0	1227	3588	0	Shigella sonnei	203946	United Kingdom: South of England	2014-09	SAMN05750833	PRJNA315192
SRR4192094	negative	positive	0	1227	3588	0	Shigella sonnei	203947	United Kingdom: London	2014-10	SAMN05750690	PRJNA315192
SRR4787850	negative	positive	0	1227	3588	0	Shigella sonnei	203948	United Kingdom: United Kingdom	2014-10	SAMN05965858	PRJNA315192
SRR4195739	negative	positive	0	1227	3588	0	Shigella sonnei	203949	United Kingdom: Midlands and East of England	2014-10	SAMN05750823	PRJNA315192
SRR4195771	negative	positive	0	1227	3588	0	Shigella sonnei	203950	United Kingdom: London	2014-10	SAMN05750847	PRJNA315192
SRR4193282	negative	positive	0	1227	3588	0	Shigella sonnei	203951	United Kingdom: London	2014-10	SAMN05750728	PRJNA315192
SRR4193396	negative	positive	0	1227	3588	0	Shigella sonnei	203952	United Kingdom: South of England	2014-10	SAMN05750737	PRJNA315192
SRR4195723	negative	positive	0	1227	3588	0	Shigella sonnei	203953	United Kingdom: South of England	2014-10	SAMN05750808	PRJNA315192
SRR4195741	negative	positive	0	1227	3588	0	Shigella sonnei	203954	United Kingdom: Midlands and East of England	2014-11	SAMN05750821	PRJNA315192
SRR4195733	negative	positive	0	1227	3588	0	Shigella sonnei	203956	United Kingdom: London	2014-11	SAMN05750818	PRJNA315192
SRR4195785	negative	positive	0	1227	3588	0	Shigella sonnei	203957	United Kingdom: London	2014-11	SAMN05750866	PRJNA315192
SRR4195720	negative	positive	0	1227	3588	0	Shigella sonnei	203958	United Kingdom: London	2014-12	SAMN05750803	PRJNA315192
SRR4787904	negative	positive	0	1227	3588	0	Shigella sonnei	203959	United Kingdom: United Kingdom	Jan-2015	SAMN05966252	PRJNA315192
SRR3531879	negative	positive	0	1227	3588	0	Shigella sonnei	203960	United Kingdom: None	2015-03	SAMN05004480	PRJNA315192
SRR4195783	negative	positive	0	1227	3588	0	Shigella sonnei	203961	United Kingdom: London	2015-04	SAMN05750863	PRJNA315192
SRR3531904	negative	positive	0	1227	3588	0	Shigella sonnei	203962	United Kingdom: None	2015-07	SAMN05004505	PRJNA315192
SRR3530458	negative	positive	0	1227	3588	0	Shigella sonnei	204003	United Kingdom: None	2016-01	SAMN05004001	PRJNA315192
SRR3530542	negative	positive	0	1227	3588	0	Shigella sonnei	204414	United Kingdom: None	2015-06	SAMN05004057	PRJNA315192
SRR3531858	negative	positive	0	1227	3588	0	Shigella sonnei	205582	United Kingdom: None	2016-01	SAMN05004450	PRJNA315192
SRR3530591	negative	positive	0	1227	3588	0	Shigella sonnei	205583	United Kingdom: None	2016-01	SAMN05004271	PRJNA315192
SRR4787300	negative	positive	0	1227	3588	0	Shigella sonnei	205584	United Kingdom: United Kingdom	Jan-2016	SAMN05965582	PRJNA315192
SRR4195483	negative	positive	0	1227	3588	0	Shigella sonnei	206672	United Kingdom: London	2016-01	SAMN05750757	PRJNA315192
SRR3531697	negative	positive	0	1227	3588	0	Shigella sonnei	206674	United Kingdom: None	2016-01	SAMN05004418	PRJNA315192
SRR3530528	negative	positive	0	1227	3588	0	Shigella sonnei	206675	United Kingdom: None	2016-01	SAMN05004028	PRJNA315192
SRR3530545	negative	positive	0	1227	3588	0	Shigella sonnei	206716	United Kingdom: None	2016-01	SAMN05004060	PRJNA315192
SRR3530612	negative	positive	0	1227	3588	0	Shigella sonnei	206717	United Kingdom: None	2016-01	SAMN05004293	PRJNA315192
SRR4897662	negative	positive	0	1227	3588	0	Shigella sonnei	207511	United Kingdom: United Kingdom	Jan-2016	SAMN05980913	PRJNA315192
SRR4195769	negative	positive	0	1227	3588	0	Shigella sonnei	207544	United Kingdom: North of England	2016-01	SAMN05750849	PRJNA315192
SRR3530627	negative	positive	0	1227	3588	0	Shigella sonnei	207585	United Kingdom: None	2016-01	SAMN05004310	PRJNA315192
SRR3531869	negative	positive	0	1227	3588	0	Shigella sonnei	207588	United Kingdom: None	2016-01	SAMN05004470	PRJNA315192
SRR3530588	negative	positive	0	1227	3588	0	Shigella sonnei	208728	United Kingdom: None	2016-01	SAMN05004268	PRJNA315192
SRR3531921	negative	positive	0	1227	3588	0	Shigella sonnei	208736	United Kingdom: None	2016-01	SAMN05004522	PRJNA315192
SRR5023961	negative	positive	0	1227	3588	0	Shigella sonnei	208776	United Kingdom: United Kingdom	Jan-2016	SAMN06018724	PRJNA315192
SRR3530585	negative	positive	0	1227	3588	0	Shigella sonnei	208953	United Kingdom: None	2016-01	SAMN05004265	PRJNA315192
SRR5017505	negative	positive	0	1227	3588	0	Shigella sonnei	208954	United Kingdom: United Kingdom	Jan-2016	SAMN06014989	PRJNA315192
SRR3530610	negative	positive	0	1227	3588	0	Shigella sonnei	208955	United Kingdom: None	2016-01	SAMN05004291	PRJNA315192
SRR5023898	negative	positive	0	1227	3588	0	Shigella sonnei	208957	United Kingdom: United Kingdom	Jan-2016	SAMN06018530	PRJNA315192
SRR3530316	negative	positive	0	1227	3588	0	Shigella sonnei	209681	United Kingdom: None	2016-01	SAMN05003926	PRJNA315192
SRR3530645	negative	positive	0	1227	3582	6	Shigella sonnei	209682	United Kingdom: None	2016-01	SAMN05004329	PRJNA315192
SRR3530526	negative	positive	0	1227	3356	232	Shigella sonnei	209721	United Kingdom: None	2016-01	SAMN05004026	PRJNA315192
SRR3530445	negative	positive	0	1227	3588	0	Shigella sonnei	209723	United Kingdom: None	2016-01	SAMN05003983	PRJNA315192
SRR5017552	negative	positive	0	1227	3588	0	Shigella sonnei	209957	United Kingdom: United Kingdom	Jan-2016	SAMN06015044	PRJNA315192
SRR3530462	negative	positive	0	1227	3588	0	Shigella sonnei	209999	United Kingdom: None	2016-01	SAMN05004005	PRJNA315192
SRR5006341	negative	positive	0	1227	3588	0	Shigella sonnei	211117	United Kingdom: United Kingdom	Jan-2016	SAMN06006376	PRJNA315192
SRR3530806	negative	positive	0	1227	3588	0	Shigella sonnei	211124	United Kingdom: None	2016-01	SAMN05004340	PRJNA315192
SRR5006431	negative	positive	0	1227	3588	0	Shigella sonnei	211146	United Kingdom: United Kingdom	Jan-2016	SAMN06006459	PRJNA315192
SRR5029862	negative	positive	0	1227	3588	0	Shigella sonnei	211150	United Kingdom: United Kingdom	Jan-2016	SAMN06029455	PRJNA315192
SRR3530553	negative	positive	0	1227	3588	0	Shigella sonnei	211162	United Kingdom: None	2016-01	SAMN05004236	PRJNA315192
SRR4786911	negative	positive	0	1227	3588	0	Shigella sonnei	211653	United Kingdom: United Kingdom	Jan-2016	SAMN05965359	PRJNA315192
SRR4897275	negative	positive	0	1227	3588	0	Shigella sonnei	211654	United Kingdom: United Kingdom	Jan-2016	SAMN05980479	PRJNA315192
SRR3530594	negative	positive	0	1227	3588	0	Shigella sonnei	211659	United Kingdom: None	2016-01	SAMN05004274	PRJNA315192
SRR4787376	negative	positive	0	1227	3588	0	Shigella sonnei	211664	United Kingdom: United Kingdom	Jan-2016	SAMN05965654	PRJNA315192
SRR3531860	negative	positive	0	1227	3588	0	Shigella sonnei	211718	United Kingdom: None	2016-01	SAMN05004452	PRJNA315192
SRR3531906	negative	positive	0	1227	3588	0	Shigella sonnei	211720	United Kingdom: None	2016-01	SAMN05004507	PRJNA315192
SRR3531914	negative	positive	0	1227	3588	0	Shigella sonnei	211760	United Kingdom: None	2016-01	SAMN05004515	PRJNA315192
SRR3531850	negative	positive	0	1227	3588	0	Shigella sonnei	211761	United Kingdom: None	2016-01	SAMN05004442	PRJNA315192
SRR3531696	negative	positive	0	1227	3588	0	Shigella sonnei	211763	United Kingdom: None	2016-01	SAMN05004417	PRJNA315192
SRR3530810	negative	positive	0	1227	3588	0	Shigella sonnei	212763	United Kingdom: None	2016-01	SAMN05004344	PRJNA315192
SRR4897803	negative	positive	0	1227	3588	0	Shigella sonnei	212800	United Kingdom: United Kingdom	Feb-2016	SAMN05981061	PRJNA315192
SRR4897688	negative	positive	0	1227	3588	0	Shigella sonnei	212803	United Kingdom: United Kingdom	Feb-2016	SAMN05980957	PRJNA315192
SRR3530431	negative	positive	0	1227	3588	0	Shigella sonnei	212804	United Kingdom: None	2016-02	SAMN05003969	PRJNA315192
SRR4897119	negative	positive	0	1227	3588	0	Shigella sonnei	214581	United Kingdom: United Kingdom	Feb-2016	SAMN05980280	PRJNA315192
SRR4897469	negative	positive	0	1227	3588	0	Shigella sonnei	214587	United Kingdom: United Kingdom	Feb-2016	SAMN05980762	PRJNA315192
SRR3531916	negative	positive	0	1227	3588	0	Shigella sonnei	214588	United Kingdom: None	2016-02	SAMN05004517	PRJNA315192
SRR3530533	negative	positive	0	1227	3588	0	Shigella sonnei	214719	United Kingdom: None	2016-02	SAMN05004033	PRJNA315192
SRR3530470	negative	positive	0	1227	3588	0	Shigella sonnei	214720	United Kingdom: None	2016-02	SAMN05004007	PRJNA315192
SRR3530453	negative	positive	0	1227	3588	0	Shigella sonnei	214721	United Kingdom: None	2016-02	SAMN05003994	PRJNA315192
SRR3530416	negative	positive	0	1227	3588	0	Shigella sonnei	214723	United Kingdom: None	2016-02	SAMN05003953	PRJNA315192
SRR3530434	negative	positive	0	1227	3588	0	Shigella sonnei	215077	United Kingdom: None	2016-02	SAMN05003972	PRJNA315192
SRR3530149	negative	positive	0	1227	3588	0	Shigella sonnei	215078	United Kingdom: None	2016-02	SAMN05003922	PRJNA315192
SRR3530637	negative	positive	0	1227	3588	0	Shigella sonnei	215079	United Kingdom: None	2016-02	SAMN05004321	PRJNA315192
SRR3530621	negative	positive	0	1227	3588	0	Shigella sonnei	216317	United Kingdom: None	2016-02	SAMN05004304	PRJNA315192
SRR3531867	negative	positive	0	1227	3588	0	Shigella sonnei	216318	United Kingdom: None	2016-02	SAMN05004459	PRJNA315192
SRR3530546	negative	positive	0	1227	3588	0	Shigella sonnei	216341	United Kingdom: None	2016-02	SAMN05004061	PRJNA315192
SRR4787354	negative	positive	0	1227	3588	0	Shigella sonnei	216342	United Kingdom: United Kingdom	Feb-2016	SAMN05965633	PRJNA315192
SRR3531783	negative	positive	0	1227	3569	19	Shigella sonnei	216938	United Kingdom: None	2015-06	SAMN05004434	PRJNA315192
SRR3530543	negative	positive	0	1227	3588	0	Shigella sonnei	216940	United Kingdom: None	2015-06	SAMN05004058	PRJNA315192
SRR3530522	negative	positive	0	1227	3588	0	Shigella sonnei	216944	United Kingdom: None	2015-06	SAMN05004022	PRJNA315192
SRR3531913	negative	positive	0	1227	3588	0	Shigella sonnei	216946	United Kingdom: None	2015-06	SAMN05004514	PRJNA315192
SRR4788206	negative	positive	0	1227	3588	0	Shigella sonnei	216948	United Kingdom: United Kingdom	Jun-2015	SAMN05966707	PRJNA315192
SRR3530302	negative	positive	0	1227	3588	0	Shigella sonnei	216950	United Kingdom: None	2015-07	SAMN05003923	PRJNA315192
SRR3531356	negative	positive	0	1227	3588	0	Shigella sonnei	216952	United Kingdom: None	2015-07	SAMN05004394	PRJNA315192
SRR3530635	negative	positive	0	1227	3588	0	Shigella sonnei	217007	United Kingdom: None	2016-02	SAMN05004319	PRJNA315192
SRR5006356	negative	positive	0	1227	3588	0	Shigella sonnei	217010	United Kingdom: United Kingdom	Feb-2016	SAMN06006394	PRJNA315192
SRR3530618	negative	positive	0	1227	3588	0	Shigella sonnei	217012	United Kingdom: None	2016-02	SAMN05004299	PRJNA315192
SRR4786055	negative	positive	0	1227	3588	0	Shigella sonnei	217065	United Kingdom: United Kingdom	Feb-2016	SAMN05965322	PRJNA315192
SRR4897472	negative	positive	0	1227	3588	0	Shigella sonnei	217066	United Kingdom: United Kingdom	Feb-2016	SAMN05980771	PRJNA315192
SRR3531920	negative	positive	0	1227	3588	0	Shigella sonnei	217067	United Kingdom: None	2016-02	SAMN05004521	PRJNA315192
SRR3531892	negative	positive	0	1227	3588	0	Shigella sonnei	218349	United Kingdom: None	2015-06	SAMN05004493	PRJNA315192
SRR4788258	negative	positive	0	1227	3224	364	Shigella sonnei	218351	United Kingdom: United Kingdom	Jul-2015	SAMN05966782	PRJNA315192
SRR5005537	negative	positive	0	1227	3588	0	Shigella sonnei	218434	United Kingdom: United Kingdom	Feb-2016	SAMN06006161	PRJNA315192
SRR3531923	negative	positive	0	1227	3588	0	Shigella sonnei	218448	United Kingdom: None	2016-02	SAMN05004524	PRJNA315192
SRR3530561	negative	positive	0	1227	3588	0	Shigella sonnei	221642	United Kingdom: None	2016-02	SAMN05004244	PRJNA315192
SRR3530427	negative	positive	0	1227	3588	0	Shigella sonnei	222194	United Kingdom: None	2016-02	SAMN05003962	PRJNA315192
SRR3530337	negative	positive	0	1227	3588	0	Shigella sonnei	222388	United Kingdom: None	2016-02	SAMN05003927	PRJNA315192
SRR3530414	negative	positive	0	1227	3588	0	Shigella sonnei	222389	United Kingdom: None	2016-02	SAMN05003951	PRJNA315192
SRR5018274	negative	positive	0	1227	3588	0	Shigella sonnei	222391	United Kingdom: United Kingdom	Feb-2016	SAMN06015171	PRJNA315192
SRR4788259	negative	positive	0	1227	3588	0	Shigella sonnei	223597	United Kingdom: United Kingdom	Feb-2016	SAMN05966783	PRJNA315192
SRR4897644	negative	positive	0	1227	3588	0	Shigella sonnei	223599	United Kingdom: United Kingdom	Feb-2016	SAMN05980899	PRJNA315192
SRR3531780	negative	positive	0	1227	3588	0	Shigella sonnei	223600	United Kingdom: None	2016-02	SAMN05004431	PRJNA315192
SRR4897217	negative	positive	0	1227	3588	0	Shigella sonnei	224132	United Kingdom: United Kingdom	Feb-2016	SAMN05980433	PRJNA315192
SRR3530439	negative	positive	0	1227	3588	0	Shigella sonnei	226957	United Kingdom: None	2016-03	SAMN05003977	PRJNA315192
SRR3530428	negative	positive	0	1227	3588	0	Shigella sonnei	226958	United Kingdom: None	2016-03	SAMN05003963	PRJNA315192
SRR3530514	negative	positive	0	1227	3588	0	Shigella sonnei	226959	United Kingdom: None	2016-03	SAMN05004015	PRJNA315192
SRR3530432	negative	positive	0	1227	3588	0	Shigella sonnei	226960	United Kingdom: None	2016-03	SAMN05003970	PRJNA315192
SRR3531868	negative	positive	0	1227	3588	0	Shigella sonnei	226962	United Kingdom: None	2016-03	SAMN05004460	PRJNA315192
SRR4788147	negative	positive	0	1227	3588	0	Shigella sonnei	226972	United Kingdom: United Kingdom	Mar-2016	SAMN05966646	PRJNA315192
SRR3531234	negative	positive	0	1227	3588	0	Shigella sonnei	227792	United Kingdom: None	2016-03	SAMN05004380	PRJNA315192
SRR4788296	negative	positive	0	1227	3588	0	Shigella sonnei	227800	United Kingdom: United Kingdom	Mar-2016	SAMN05966821	PRJNA315192
SRR5024531	negative	positive	0	1227	3588	0	Shigella sonnei	227928	United Kingdom: United Kingdom	Mar-2016	SAMN06019239	PRJNA315192
SRR3531074	negative	positive	0	1227	3588	0	Shigella sonnei	227957	United Kingdom: None	2016-03	SAMN05004372	PRJNA315192
SRR3530625	negative	positive	0	1227	3588	0	Shigella sonnei	229096	United Kingdom: None	2016-03	SAMN05004308	PRJNA315192
SRR3531876	negative	positive	0	1227	3588	0	Shigella sonnei	229098	United Kingdom: None	2016-03	SAMN05004477	PRJNA315192
SRR3530619	negative	positive	0	1227	3588	0	Shigella sonnei	229101	United Kingdom: None	2016-03	SAMN05004302	PRJNA315192
SRR3531863	negative	positive	0	1227	3588	0	Shigella sonnei	229102	United Kingdom: None	2016-03	SAMN05004455	PRJNA315192
SRR3530608	negative	positive	0	1227	3588	0	Shigella sonnei	229103	United Kingdom: None	2016-03	SAMN05004289	PRJNA315192
SRR4897201	negative	positive	0	1227	3588	0	Shigella sonnei	229106	United Kingdom: United Kingdom	Mar-2016	SAMN05980415	PRJNA315192
SRR3530436	negative	positive	0	1227	3588	0	Shigella sonnei	229168	United Kingdom: None	2016-03	SAMN05003974	PRJNA315192
SRR4897574	negative	positive	0	1227	3588	0	Shigella sonnei	229859	United Kingdom: United Kingdom	Mar-2016	SAMN05980844	PRJNA315192
SRR4787152	negative	positive	0	1227	3588	0	Shigella sonnei	229862	United Kingdom: United Kingdom	Mar-2016	SAMN05965412	PRJNA315192
SRR3530568	negative	positive	0	1227	3588	0	Shigella sonnei	229866	United Kingdom: None	2016-03	SAMN05004249	PRJNA315192
SRR3531898	negative	positive	0	1227	3588	0	Shigella sonnei	231965	United Kingdom: None	2016-02	SAMN05004499	PRJNA315192
SRR4787426	negative	positive	0	1227	3588	0	Shigella sonnei	231977	United Kingdom: United Kingdom	Mar-2016	SAMN05965705	PRJNA315192
SRR3530622	negative	positive	0	1227	3588	0	Shigella sonnei	231995	United Kingdom: None	2016-03	SAMN05004305	PRJNA315192
SRR3531453	negative	positive	0	1227	3588	0	Shigella sonnei	232079	United Kingdom: None	2016-03	SAMN05004407	PRJNA315192
SRR5024452	negative	positive	0	1227	3588	0	Shigella sonnei	232080	United Kingdom: United Kingdom	Mar-2016	SAMN06019034	PRJNA315192
SRR5024505	negative	positive	0	1227	3024	564	Shigella sonnei	232733	United Kingdom: United Kingdom	Mar-2016	SAMN06019188	PRJNA315192
SRR3530394	negative	positive	0	1227	3588	0	Shigella sonnei	235023	United Kingdom: None	2016-03	SAMN05003934	PRJNA315192
SRR3530449	negative	positive	0	1227	3588	0	Shigella sonnei	235057	United Kingdom: None	2016-03	SAMN05003990	PRJNA315192
SRR3530613	negative	positive	0	1227	3588	0	Shigella sonnei	235065	United Kingdom: None	2016-03	SAMN05004294	PRJNA315192
SRR3530614	negative	positive	0	1227	3588	0	Shigella sonnei	235066	United Kingdom: None	2016-03	SAMN05004295	PRJNA315192
SRR3530417	negative	positive	0	1227	3588	0	Shigella sonnei	235121	United Kingdom: None	2016-03	SAMN05003954	PRJNA315192
SRR3530396	negative	positive	0	1227	3588	0	Shigella sonnei	236288	United Kingdom: None	2016-03	SAMN05003936	PRJNA315192
SRR3530538	negative	positive	0	1227	3588	0	Shigella sonnei	236291	United Kingdom: None	2016-03	SAMN05004053	PRJNA315192
SRR3530596	negative	positive	0	1227	3588	0	Shigella sonnei	238363	United Kingdom: None	2016-03	SAMN05004276	PRJNA315192
SRR5024327	negative	positive	0	1227	3588	0	Shigella sonnei	238394	United Kingdom: United Kingdom	Mar-2016	SAMN06019019	PRJNA315192
SRR3530338	negative	positive	0	1227	3588	0	Shigella sonnei	238446	United Kingdom: None	2016-03	SAMN05003928	PRJNA315192
SRR3531907	negative	positive	0	1227	3588	0	Shigella sonnei	238475	United Kingdom: None	2016-03	SAMN05004508	PRJNA315192
SRR5006086	negative	positive	0	1227	3588	0	Shigella sonnei	238480	United Kingdom: United Kingdom	Mar-2016	SAMN06006258	PRJNA315192
SRR3530590	negative	positive	0	1227	3588	0	Shigella sonnei	238751	United Kingdom: None	2016-03	SAMN05004270	PRJNA315192
SRR3530423	negative	positive	0	1227	3588	0	Shigella sonnei	238755	United Kingdom: None	2016-03	SAMN05003959	PRJNA315192
SRR3530442	negative	positive	0	1227	3588	0	Shigella sonnei	238757	United Kingdom: None	2016-03	SAMN05003980	PRJNA315192
SRR5018376	negative	positive	0	1227	3588	0	Shigella sonnei	240159	United Kingdom: United Kingdom	Mar-2016	SAMN06015629	PRJNA315192
SRR3531884	negative	positive	0	1227	3588	0	Shigella sonnei	240169	United Kingdom: None	2016-03	SAMN05004485	PRJNA315192
SRR4787262	negative	positive	0	1227	3588	0	Shigella sonnei	240182	United Kingdom: United Kingdom	Apr-2016	SAMN05965538	PRJNA315192
SRR4897672	negative	positive	0	1227	3588	0	Shigella sonnei	240184	United Kingdom: United Kingdom	Apr-2016	SAMN05980940	PRJNA315192
SRR5017462	negative	positive	0	1227	3588	0	Shigella sonnei	240185	United Kingdom: United Kingdom	Apr-2016	SAMN06014957	PRJNA315192
SRR3531233	negative	positive	0	1227	3588	0	Shigella sonnei	240212	United Kingdom: None	2016-04	SAMN05004379	PRJNA315192
SRR3530398	negative	positive	0	1227	3588	0	Shigella sonnei	241730	United Kingdom: None	2016-03	SAMN05003938	PRJNA315192
SRR4787145	negative	positive	0	1227	3548	40	Shigella sonnei	241768	United Kingdom: United Kingdom	Apr-2016	SAMN05965421	PRJNA315192
SRR3530531	negative	positive	0	1227	3588	0	Shigella sonnei	241794	United Kingdom: None	2016-04	SAMN05004031	PRJNA315192
SRR3531075	negative	positive	0	1227	3588	0	Shigella sonnei	242381	United Kingdom: None	2016-04	SAMN05004373	PRJNA315192
SRR3530430	negative	positive	0	1227	3588	0	Shigella sonnei	242388	United Kingdom: None	2016-04	SAMN05003965	PRJNA315192
SRR3531421	negative	positive	0	1227	3588	0	Shigella sonnei	242391	United Kingdom: None	2016-04	SAMN05004395	PRJNA315192
SRR3530521	negative	positive	0	1227	3588	0	Shigella sonnei	242393	United Kingdom: None	2016-04	SAMN05004021	PRJNA315192
SRR3530602	negative	positive	0	1227	3588	0	Shigella sonnei	242422	United Kingdom: None	2016-04	SAMN05004282	PRJNA315192
SRR5005260	negative	positive	0	1227	3588	0	Shigella sonnei	242426	United Kingdom: United Kingdom	Apr-2016	SAMN06005897	PRJNA315192
SRR5005522	negative	positive	0	1227	3588	0	Shigella sonnei	243845	United Kingdom: United Kingdom	Apr-2016	SAMN06006123	PRJNA315192
SRR4787341	negative	positive	0	1227	3588	0	Shigella sonnei	243847	United Kingdom: United Kingdom	Apr-2016	SAMN05965625	PRJNA315192
SRR3530410	negative	positive	0	1227	3588	0	Shigella sonnei	243916	United Kingdom: None	2016-04	SAMN05003948	PRJNA315192
SRR4787796	negative	positive	0	1227	3588	0	Shigella sonnei	244400	United Kingdom: United Kingdom	Apr-2016	SAMN05965808	PRJNA315192
SRR3531848	negative	positive	0	1227	3588	0	Shigella sonnei	244401	United Kingdom: None	2016-04	SAMN05004440	PRJNA315192
SRR3531885	negative	positive	0	1227	3588	0	Shigella sonnei	244408	United Kingdom: None	2016-04	SAMN05004486	PRJNA315192
SRR3530405	negative	positive	0	1227	3588	0	Shigella sonnei	244431	United Kingdom: None	2016-04	SAMN05003943	PRJNA315192
SRR3530559	negative	positive	0	1227	3588	0	Shigella sonnei	245101	United Kingdom: None	2016-04	SAMN05004242	PRJNA315192
SRR3530646	negative	positive	0	1227	3588	0	Shigella sonnei	245104	United Kingdom: None	2016-04	SAMN05004330	PRJNA315192
SRR3531855	negative	positive	0	1227	3588	0	Shigella sonnei	245135	United Kingdom: None	2016-04	SAMN05004447	PRJNA315192
SRR4788167	negative	positive	0	1227	3588	0	Shigella sonnei	245136	United Kingdom: United Kingdom	Apr-2016	SAMN05966668	PRJNA315192
SRR4897626	negative	positive	0	1227	3588	0	Shigella sonnei	245139	United Kingdom: United Kingdom	Apr-2016	SAMN05980891	PRJNA315192
SRR3530609	negative	positive	0	1227	3571	17	Shigella sonnei	245140	United Kingdom: None	2016-04	SAMN05004290	PRJNA315192
SRR4787081	negative	positive	0	1227	3588	0	Shigella sonnei	245141	United Kingdom: United Kingdom	Apr-2016	SAMN05965401	PRJNA315192
SRR3531877	negative	positive	0	1227	3588	0	Shigella sonnei	245142	United Kingdom: None	2016-04	SAMN05004478	PRJNA315192
SRR4786193	negative	positive	0	1227	3588	0	Shigella sonnei	245506	United Kingdom: United Kingdom	Apr-2016	SAMN05965316	PRJNA315192
SRR3531856	negative	positive	0	1227	3588	0	Shigella sonnei	245508	United Kingdom: None	2016-04	SAMN05004448	PRJNA315192
SRR4788154	negative	positive	0	1227	3588	0	Shigella sonnei	245509	United Kingdom: United Kingdom	Apr-2016	SAMN05966661	PRJNA315192
SRR4787736	negative	positive	0	1227	3588	0	Shigella sonnei	245510	United Kingdom: United Kingdom	Apr-2016	SAMN05965755	PRJNA315192
SRR3531880	negative	positive	0	1227	3588	0	Shigella sonnei	245511	United Kingdom: None	2016-04	SAMN05004481	PRJNA315192
SRR3531890	negative	positive	0	1227	3588	0	Shigella sonnei	245514	United Kingdom: None	2016-04	SAMN05004491	PRJNA315192
SRR3530607	negative	positive	0	1227	3588	0	Shigella sonnei	245515	United Kingdom: None	2016-04	SAMN05004287	PRJNA315192
SRR3530315	negative	positive	0	1227	3588	0	Shigella sonnei	245516	United Kingdom: None	2016-04	SAMN05003925	PRJNA315192
SRR4786540	negative	positive	0	1227	3588	0	Shigella sonnei	245517	United Kingdom: United Kingdom	Apr-2016	SAMN05964145	PRJNA315192
SRR4788282	negative	positive	0	1227	3588	0	Shigella sonnei	245551	United Kingdom: United Kingdom	Apr-2016	SAMN05966802	PRJNA315192
SRR3530562	negative	positive	0	1227	3588	0	Shigella sonnei	245553	United Kingdom: None	2016-04	SAMN05004245	PRJNA315192
SRR3530634	negative	positive	0	1227	3588	0	Shigella sonnei	245554	United Kingdom: None	2016-04	SAMN05004318	PRJNA315192
SRR3531917	negative	positive	0	1227	3588	0	Shigella sonnei	245597	United Kingdom: None	2016-04	SAMN05004518	PRJNA315192
SRR4787188	negative	positive	0	1227	3588	0	Shigella sonnei	245616	United Kingdom: United Kingdom	Apr-2016	SAMN05965450	PRJNA315192
SRR3530642	negative	positive	0	1227	3588	0	Shigella sonnei	246207	United Kingdom: None	2016-04	SAMN05004326	PRJNA315192
SRR3531508	negative	positive	0	1227	3588	0	Shigella sonnei	246208	United Kingdom: None	2016-04	SAMN05004411	PRJNA315192
SRR3530859	negative	positive	0	1227	3588	0	Shigella sonnei	246209	United Kingdom: None	2016-04	SAMN05004353	PRJNA315192
SRR3530399	negative	positive	0	1227	3588	0	Shigella sonnei	247211	United Kingdom: None	2016-04	SAMN05003939	PRJNA315192
SRR3530575	negative	positive	0	1227	3588	0	Shigella sonnei	247213	United Kingdom: None	2016-04	SAMN05004256	PRJNA315192
SRR3530626	negative	positive	0	1227	3588	0	Shigella sonnei	247263	United Kingdom: None	2016-04	SAMN05004309	PRJNA315192
SRR3530441	negative	positive	0	1227	3588	0	Shigella sonnei	247265	United Kingdom: None	2016-04	SAMN05003979	PRJNA315192
SRR3531905	negative	positive	0	1227	3588	0	Shigella sonnei	248537	United Kingdom: None	2016-04	SAMN05004506	PRJNA315192
SRR4787230	negative	positive	0	1227	3588	0	Shigella sonnei	248582	United Kingdom: United Kingdom	Apr-2016	SAMN05965505	PRJNA315192
SRR4897055	negative	positive	0	1227	3588	0	Shigella sonnei	248583	United Kingdom: United Kingdom	Apr-2016	SAMN05980220	PRJNA315192
SRR4787810	negative	positive	0	1227	3588	0	Shigella sonnei	248660	United Kingdom: United Kingdom	Apr-2016	SAMN05965825	PRJNA315192
SRR3530421	negative	positive	0	1227	3588	0	Shigella sonnei	248661	United Kingdom: None	2016-04	SAMN05003957	PRJNA315192
SRR5017524	negative	positive	0	1227	3588	0	Shigella sonnei	249376	United Kingdom: United Kingdom	Apr-2016	SAMN06015035	PRJNA315192
SRR5024223	negative	positive	0	1227	3588	0	Shigella sonnei	249406	United Kingdom: United Kingdom	Apr-2016	SAMN06018910	PRJNA315192
SRR4897399	negative	positive	0	1227	3588	0	Shigella sonnei	249407	United Kingdom: United Kingdom	Apr-2016	SAMN05980588	PRJNA315192
SRR3530632	negative	positive	0	1227	3588	0	Shigella sonnei	249409	United Kingdom: None	2016-04	SAMN05004316	PRJNA315192
SRR3530395	negative	positive	0	1227	3588	0	Shigella sonnei	249412	United Kingdom: None	2016-04	SAMN05003935	PRJNA315192
SRR5006415	negative	positive	0	1227	3588	0	Shigella sonnei	250714	United Kingdom: United Kingdom	May-2016	SAMN06006440	PRJNA315192
SRR4786859	negative	positive	0	1227	3588	0	Shigella sonnei	250715	United Kingdom: United Kingdom	May-2016	SAMN05965325	PRJNA315192
SRR5006338	negative	positive	0	1227	3588	0	Shigella sonnei	250716	United Kingdom: United Kingdom	May-2016	SAMN06006407	PRJNA315192
SRR4897306	negative	positive	0	1227	3588	0	Shigella sonnei	250749	United Kingdom: United Kingdom	May-2016	SAMN05980513	PRJNA315192
SRR4897756	negative	positive	0	1227	3588	0	Shigella sonnei	250752	United Kingdom: United Kingdom	May-2016	SAMN05981029	PRJNA315192
SRR4897514	negative	positive	0	1227	3505	83	Shigella sonnei	250822	United Kingdom: United Kingdom	Apr-2016	SAMN05980788	PRJNA315192
SRR4787398	negative	positive	0	1227	3588	0	Shigella sonnei	251843	United Kingdom: United Kingdom	May-2016	SAMN05965681	PRJNA315192
SRR4897449	negative	positive	0	1227	3588	0	Shigella sonnei	251844	United Kingdom: United Kingdom	May-2016	SAMN05980745	PRJNA315192
SRR5017302	negative	positive	0	1227	3588	0	Shigella sonnei	251845	United Kingdom: United Kingdom	May-2016	SAMN06014882	PRJNA315192
SRR5018377	negative	positive	0	1227	3588	0	Shigella sonnei	251846	United Kingdom: United Kingdom	May-2016	SAMN06015643	PRJNA315192
SRR4787758	negative	positive	0	1227	3588	0	Shigella sonnei	252381	United Kingdom: United Kingdom	May-2016	SAMN05965779	PRJNA315192
SRR4787156	negative	positive	0	1227	3588	0	Shigella sonnei	252382	United Kingdom: United Kingdom	May-2016	SAMN05965432	PRJNA315192
SRR5024291	negative	positive	0	1227	3588	0	Shigella sonnei	253367	United Kingdom: United Kingdom	May-2016	SAMN06018985	PRJNA315192
SRR4897238	negative	positive	0	1227	3588	0	Shigella sonnei	253371	United Kingdom: United Kingdom	May-2016	SAMN05980447	PRJNA315192
SRR4787385	negative	positive	0	1227	3588	0	Shigella sonnei	253882	United Kingdom: United Kingdom	May-2016	SAMN05965676	PRJNA315192
SRR5018105	negative	positive	0	1227	3588	0	Shigella sonnei	254619	United Kingdom: United Kingdom	May-2016	SAMN06015115	PRJNA315192
SRR4897294	negative	positive	0	1227	3588	0	Shigella sonnei	254649	United Kingdom: United Kingdom	May-2016	SAMN05980503	PRJNA315192
SRR5017861	negative	positive	0	1227	3588	0	Shigella sonnei	254650	United Kingdom: United Kingdom	May-2016	SAMN06015081	PRJNA315192
SRR4897759	negative	positive	0	1227	3588	0	Shigella sonnei	255552	United Kingdom: United Kingdom	May-2016	SAMN05981010	PRJNA315192
SRR4788150	negative	positive	0	1227	3588	0	Shigella sonnei	255562	United Kingdom: United Kingdom	May-2016	SAMN05966653	PRJNA315192
SRR5023834	negative	positive	0	1227	3588	0	Shigella sonnei	255563	United Kingdom: United Kingdom	May-2016	SAMN06018492	PRJNA315192
SRR4787871	negative	positive	0	1227	3588	0	Shigella sonnei	255564	United Kingdom: United Kingdom	May-2016	SAMN05966223	PRJNA315192
SRR4897684	negative	positive	0	1227	3588	0	Shigella sonnei	256160	United Kingdom: United Kingdom	May-2016	SAMN05980950	PRJNA315192
SRR4787270	negative	positive	0	1227	3588	0	Shigella sonnei	256161	United Kingdom: United Kingdom	May-2016	SAMN05965548	PRJNA315192
SRR4787192	negative	positive	0	1227	3588	0	Shigella sonnei	256162	United Kingdom: United Kingdom	May-2016	SAMN05965462	PRJNA315192
SRR5017537	negative	positive	0	1227	3588	0	Shigella sonnei	256165	United Kingdom: United Kingdom	May-2016	SAMN06015043	PRJNA315192
SRR5006385	negative	positive	0	1227	3588	0	Shigella sonnei	257036	United Kingdom: United Kingdom	May-2016	SAMN06006420	PRJNA315192
SRR5023897	negative	positive	0	1227	3588	0	Shigella sonnei	257037	United Kingdom: United Kingdom	May-2016	SAMN06018541	PRJNA315192
SRR5006243	negative	positive	0	1227	3588	0	Shigella sonnei	257342	United Kingdom: United Kingdom	Apr-2016	SAMN06006291	PRJNA315192
SRR5005282	negative	positive	0	1227	3588	0	Shigella sonnei	257359	United Kingdom: United Kingdom	May-2016	SAMN06005912	PRJNA315192
SRR4897770	negative	positive	0	1227	3588	0	Shigella sonnei	257361	United Kingdom: United Kingdom	May-2016	SAMN05981042	PRJNA315192
SRR4788277	negative	positive	0	1227	3588	0	Shigella sonnei	257362	United Kingdom: United Kingdom	May-2016	SAMN05966795	PRJNA315192
SRR4897353	negative	positive	0	1227	3588	0	Shigella sonnei	257413	United Kingdom: United Kingdom	May-2016	SAMN05980560	PRJNA315192
SRR5005272	negative	positive	0	1227	3588	0	Shigella sonnei	257414	United Kingdom: United Kingdom	May-2016	SAMN06005905	PRJNA315192
SRR4897357	negative	positive	0	1227	3588	0	Shigella sonnei	257415	United Kingdom: United Kingdom	May-2016	SAMN05980569	PRJNA315192
SRR4897267	negative	positive	0	1227	3588	0	Shigella sonnei	257417	United Kingdom: United Kingdom	May-2016	SAMN05980486	PRJNA315192
SRR4897113	negative	positive	0	1227	3588	0	Shigella sonnei	259458	United Kingdom: United Kingdom	May-2016	SAMN05980273	PRJNA315192
SRR4897747	negative	positive	0	1227	3588	0	Shigella sonnei	260018	United Kingdom: United Kingdom	May-2016	SAMN05981006	PRJNA315192
SRR4788245	negative	positive	0	1227	3588	0	Shigella sonnei	260020	United Kingdom: United Kingdom	May-2016	SAMN05966775	PRJNA315192
SRR4897544	negative	positive	0	1227	3588	0	Shigella sonnei	260063	United Kingdom: United Kingdom	May-2016	SAMN05980816	PRJNA315192
SRR4897162	negative	positive	0	1227	3588	0	Shigella sonnei	260446	United Kingdom: United Kingdom	May-2016	SAMN05980297	PRJNA315192
SRR5023928	negative	positive	0	1227	3588	0	Shigella sonnei	260447	United Kingdom: United Kingdom	May-2016	SAMN06018622	PRJNA315192
SRR4788271	negative	positive	0	1227	3588	0	Shigella sonnei	261364	United Kingdom: United Kingdom	Jun-2016	SAMN05966809	PRJNA315192
SRR5024244	negative	positive	0	1227	3588	0	Shigella sonnei	261404	United Kingdom: United Kingdom	Jun-2016	SAMN06018926	PRJNA315192
SRR4897529	negative	positive	0	1227	3588	0	Shigella sonnei	261471	United Kingdom: United Kingdom	Jun-2016	SAMN05980800	PRJNA315192
SRR4788274	negative	positive	0	1227	3588	0	Shigella sonnei	261478	United Kingdom: United Kingdom	Jun-2016	SAMN05966797	PRJNA315192
SRR4897252	negative	positive	0	1227	3588	0	Shigella sonnei	261872	United Kingdom: United Kingdom	May-2016	SAMN05980466	PRJNA315192
SRR4897265	negative	positive	0	1227	3588	0	Shigella sonnei	262644	United Kingdom: United Kingdom	Jun-2016	SAMN05980469	PRJNA315192
SRR4897798	negative	positive	0	1227	3588	0	Shigella sonnei	262700	United Kingdom: United Kingdom	Jun-2016	SAMN05981049	PRJNA315192
SRR4787217	negative	positive	0	1227	3588	0	Shigella sonnei	262703	United Kingdom: United Kingdom	Jun-2016	SAMN05965500	PRJNA315192
SRR4897817	negative	positive	0	1227	3588	0	Shigella sonnei	262704	United Kingdom: United Kingdom	Jun-2016	SAMN05981067	PRJNA315192
SRR4897766	negative	positive	0	1227	3588	0	Shigella sonnei	262736	United Kingdom: United Kingdom	Jun-2016	SAMN05981012	PRJNA315192
SRR4787194	negative	positive	0	1227	3588	0	Shigella sonnei	262751	United Kingdom: United Kingdom	Jun-2016	SAMN05965460	PRJNA315192
SRR4786539	negative	positive	0	1227	3588	0	Shigella sonnei	262757	United Kingdom: United Kingdom	Jun-2016	SAMN05964182	PRJNA315192
SRR4787742	negative	positive	0	1227	3588	0	Shigella sonnei	262758	United Kingdom: United Kingdom	Jun-2016	SAMN05965748	PRJNA315192
SRR4788283	negative	positive	0	1227	3588	0	Shigella sonnei	264132	United Kingdom: United Kingdom	Jun-2016	SAMN05966801	PRJNA315192
SRR5006096	negative	positive	0	1227	3588	0	Shigella sonnei	264134	United Kingdom: United Kingdom	Jun-2016	SAMN06006273	PRJNA315192
SRR5005331	negative	positive	0	1227	3588	0	Shigella sonnei	264150	United Kingdom: United Kingdom	Jun-2016	SAMN06005947	PRJNA315192
SRR4788350	negative	positive	0	1227	3588	0	Shigella sonnei	264153	United Kingdom: United Kingdom	Jun-2016	SAMN05966871	PRJNA315192
SRR5005563	negative	positive	0	1227	3588	0	Shigella sonnei	264155	United Kingdom: United Kingdom	Jun-2016	SAMN06006201	PRJNA315192
SRR4787272	negative	positive	0	1227	3588	0	Shigella sonnei	265319	United Kingdom: United Kingdom	Jun-2016	SAMN05965557	PRJNA315192
SRR4788374	negative	positive	0	1227	3588	0	Shigella sonnei	265321	United Kingdom: United Kingdom	Jun-2016	SAMN05966898	PRJNA315192
SRR5006420	negative	positive	0	1227	3588	0	Shigella sonnei	265729	United Kingdom: United Kingdom	Jun-2016	SAMN06006450	PRJNA315192
SRR5024070	negative	positive	0	1227	3588	0	Shigella sonnei	265732	United Kingdom: United Kingdom	Jun-2016	SAMN06018737	PRJNA315192
SRR5024231	negative	positive	0	1227	3588	0	Shigella sonnei	265736	United Kingdom: United Kingdom	Jun-2016	SAMN06018931	PRJNA315192
SRR4897131	negative	positive	0	1227	3588	0	Shigella sonnei	265737	United Kingdom: United Kingdom	Jun-2016	SAMN05980288	PRJNA315192
SRR4897492	negative	positive	0	1227	3588	0	Shigella sonnei	265847	United Kingdom: United Kingdom	Jun-2016	SAMN05980779	PRJNA315192
SRR5006384	negative	positive	0	1227	3588	0	Shigella sonnei	265865	United Kingdom: United Kingdom	Jun-2016	SAMN06006411	PRJNA315192
SRR5006371	negative	positive	0	1227	3588	0	Shigella sonnei	265868	United Kingdom: United Kingdom	Jun-2016	SAMN06006387	PRJNA315192
SRR4788307	negative	positive	0	1227	3588	0	Shigella sonnei	266733	United Kingdom: United Kingdom	Jun-2016	SAMN05966831	PRJNA315192
SRR3742259	negative	positive	0	1227	3588	0	Shigella sonnei	267772	United Kingdom: Midlands and East of England	2016-06	SAMN05356607	PRJNA315192
SRR3742249	negative	positive	0	1227	3588	0	Shigella sonnei	267774	United Kingdom: South of England	2016-06	SAMN05356597	PRJNA315192
SRR3742265	negative	positive	0	1227	3588	0	Shigella sonnei	267775	United Kingdom: South of England	2016-06	SAMN05356613	PRJNA315192
SRR3742271	negative	positive	0	1227	3588	0	Shigella sonnei	267777	United Kingdom: London	2016-06	SAMN05356619	PRJNA315192
SRR3742251	negative	positive	0	1227	3588	0	Shigella sonnei	267779	United Kingdom: North of England	2016-06	SAMN05356599	PRJNA315192
SRR3742211	negative	positive	0	1227	3588	0	Shigella sonnei	267841	United Kingdom: Midlands and East of England	2016-06	SAMN05356489	PRJNA315192
SRR3742264	negative	positive	0	1227	3588	0	Shigella sonnei	267842	United Kingdom: London	2016-06	SAMN05356612	PRJNA315192
SRR3742261	negative	positive	0	1227	3588	0	Shigella sonnei	267843	United Kingdom: London	2016-06	SAMN05356609	PRJNA315192
SRR4786997	negative	positive	0	1227	3588	0	Shigella sonnei	270035	United Kingdom: United Kingdom	Jun-2016	SAMN05965319	PRJNA315192
SRR4787768	negative	positive	0	1227	3588	0	Shigella sonnei	270062	United Kingdom: United Kingdom	Jun-2016	SAMN05965790	PRJNA315192
SRR4897235	negative	positive	0	1227	3588	0	Shigella sonnei	270063	United Kingdom: United Kingdom	Jun-2016	SAMN05980450	PRJNA315192
SRR4787874	negative	positive	0	1227	3588	0	Shigella sonnei	270112	United Kingdom: United Kingdom	Jun-2016	SAMN05966234	PRJNA315192
SRR5024527	negative	positive	0	1227	3588	0	Shigella sonnei	271062	United Kingdom: United Kingdom	Jun-2016	SAMN06019251	PRJNA315192
SRR5005421	negative	positive	0	1227	3588	0	Shigella sonnei	271171	United Kingdom: United Kingdom	Jun-2016	SAMN06006030	PRJNA315192
SRR4787266	negative	positive	0	1227	3588	0	Shigella sonnei	271173	United Kingdom: United Kingdom	Jun-2016	SAMN05965536	PRJNA315192
SRR4786271	negative	positive	0	1227	3588	0	Shigella sonnei	271306	United Kingdom: United Kingdom	Jun-2016	SAMN05964157	PRJNA315192
SRR4788369	negative	positive	0	1227	3588	0	Shigella sonnei	271355	United Kingdom: United Kingdom	Jun-2016	SAMN05966894	PRJNA315192
SRR5024080	negative	positive	0	1227	3588	0	Shigella sonnei	271356	United Kingdom: United Kingdom	Jun-2016	SAMN06018812	PRJNA315192
SRR5005435	negative	positive	0	1227	3588	0	Shigella sonnei	272441	United Kingdom: United Kingdom	Jul-2016	SAMN06006040	PRJNA315192
SRR5006235	negative	positive	0	1227	3588	0	Shigella sonnei	272524	United Kingdom: United Kingdom	Jul-2016	SAMN06006297	PRJNA315192
SRR4897579	negative	positive	0	1227	3588	0	Shigella sonnei	273560	United Kingdom: United Kingdom	Jul-2016	SAMN05980841	PRJNA315192
SRR4897713	negative	positive	0	1227	3588	0	Shigella sonnei	273616	United Kingdom: United Kingdom	Jul-2016	SAMN05980986	PRJNA315192
SRR4787764	negative	positive	0	1227	3588	0	Shigella sonnei	274270	United Kingdom: United Kingdom	Jul-2016	SAMN05965777	PRJNA315192
SRR5005344	negative	positive	0	1227	3588	0	Shigella sonnei	275805	United Kingdom: United Kingdom	Jul-2016	SAMN06005956	PRJNA315192
SRR4787889	negative	positive	0	1227	3588	0	Shigella sonnei	275936	United Kingdom: United Kingdom	Jul-2016	SAMN05966243	PRJNA315192
SRR4788247	negative	positive	0	1227	3588	0	Shigella sonnei	275967	United Kingdom: United Kingdom	Jul-2016	SAMN05966763	PRJNA315192
SRR4897047	negative	positive	0	1227	3588	0	Shigella sonnei	278113	United Kingdom: United Kingdom	Jul-2016	SAMN05980211	PRJNA315192
SRR5005508	negative	positive	0	1227	3588	0	Shigella sonnei	278114	United Kingdom: United Kingdom	Jul-2016	SAMN06006084	PRJNA315192
SRR4897715	negative	positive	0	1227	3588	0	Shigella sonnei	278132	United Kingdom: United Kingdom	Jun-2016	SAMN05980970	PRJNA315192
SRR4786133	negative	positive	0	1227	3588	0	Shigella sonnei	278147	United Kingdom: United Kingdom	Jul-2016	SAMN05965312	PRJNA315192
SRR4788102	negative	positive	0	1227	3588	0	Shigella sonnei	278602	United Kingdom: United Kingdom	Jul-2016	SAMN05966544	PRJNA315192
SRR4788223	negative	positive	0	1227	3588	0	Shigella sonnei	278649	United Kingdom: United Kingdom	Jul-2016	SAMN05966734	PRJNA315192
SRR4788337	negative	positive	0	1227	3588	0	Shigella sonnei	279498	United Kingdom: United Kingdom	Jul-2016	SAMN05966865	PRJNA315192
SRR4897118	negative	positive	0	1227	3588	0	Shigella sonnei	279563	United Kingdom: United Kingdom	Jul-2016	SAMN05980281	PRJNA315192
SRR4897074	negative	positive	0	1227	3588	0	Shigella sonnei	279930	United Kingdom: United Kingdom	Jul-2016	SAMN05980241	PRJNA315192
SRR5006358	negative	positive	0	1227	3588	0	Shigella sonnei	279959	United Kingdom: United Kingdom	Jul-2016	SAMN06006383	PRJNA315192
SRR4787778	negative	positive	0	1227	3588	0	Shigella sonnei	279960	United Kingdom: United Kingdom	Jul-2016	SAMN05965786	PRJNA315192
SRR4897525	negative	positive	0	1227	3588	0	Shigella sonnei	279961	United Kingdom: United Kingdom	Jul-2016	SAMN05980802	PRJNA315192
SRR4897664	negative	positive	0	1227	3588	0	Shigella sonnei	279962	United Kingdom: United Kingdom	Jul-2016	SAMN05980925	PRJNA315192
SRR5005517	negative	positive	0	1227	3588	0	Shigella sonnei	279963	United Kingdom: United Kingdom	Jul-2016	SAMN06006124	PRJNA315192
SRR4787193	negative	positive	0	1227	3588	0	Shigella sonnei	280276	United Kingdom: United Kingdom	Jul-2016	SAMN05965461	PRJNA315192
SRR4786926	negative	positive	0	1227	3588	0	Shigella sonnei	280651	United Kingdom: United Kingdom	Jul-2016	SAMN05965334	PRJNA315192
SRR4788088	negative	positive	0	1227	3588	0	Shigella sonnei	280652	United Kingdom: United Kingdom	Jul-2016	SAMN05966297	PRJNA315192
SRR4788073	negative	positive	0	1227	3588	0	Shigella sonnei	280706	United Kingdom: United Kingdom	Jul-2016	SAMN05966289	PRJNA315192
SRR4897167	negative	positive	0	1227	3588	0	Shigella sonnei	282453	United Kingdom: United Kingdom	Jul-2016	SAMN05980305	PRJNA315192
SRR4897185	negative	positive	0	1227	3588	0	Shigella sonnei	282482	United Kingdom: United Kingdom	Jul-2016	SAMN05980405	PRJNA315192
SRR5006354	negative	positive	0	1227	3588	0	Shigella sonnei	283151	United Kingdom: United Kingdom	Jul-2016	SAMN06006397	PRJNA315192
SRR4897545	negative	positive	0	1227	3588	0	Shigella sonnei	285661	United Kingdom: United Kingdom	Aug-2016	SAMN05980814	PRJNA315192
SRR4787413	negative	positive	0	1227	3588	0	Shigella sonnei	285663	United Kingdom: United Kingdom	Aug-2016	SAMN05965690	PRJNA315192
SRR4787316	negative	positive	0	1227	3588	0	Shigella sonnei	285805	United Kingdom: United Kingdom	Aug-2016	SAMN05965605	PRJNA315192
SRR4897321	negative	positive	0	1227	3588	0	Shigella sonnei	285815	United Kingdom: United Kingdom	Aug-2016	SAMN05980526	PRJNA315192
SRR4787852	negative	positive	0	1227	3588	0	Shigella sonnei	285822	United Kingdom: United Kingdom	Aug-2016	SAMN05965857	PRJNA315192
SRR4788157	negative	positive	0	1227	3588	0	Shigella sonnei	285829	United Kingdom: United Kingdom	Aug-2016	SAMN05966659	PRJNA315192
SRR4897787	negative	positive	0	1227	3588	0	Shigella sonnei	285837	United Kingdom: United Kingdom	Aug-2016	SAMN05981040	PRJNA315192
SRR4788253	negative	positive	0	1227	3588	0	Shigella sonnei	285908	United Kingdom: United Kingdom	Aug-2016	SAMN05966768	PRJNA315192
SRR4897181	negative	positive	0	1227	3588	0	Shigella sonnei	285910	United Kingdom: United Kingdom	Aug-2016	SAMN05980394	PRJNA315192
SRR4897179	negative	positive	0	1227	3588	0	Shigella sonnei	285965	United Kingdom: United Kingdom	Aug-2016	SAMN05980391	PRJNA315192
SRR4788227	negative	positive	0	1227	3588	0	Shigella sonnei	286710	United Kingdom: United Kingdom	Aug-2016	SAMN05966723	PRJNA315192
SRR4788242	negative	positive	0	1227	3588	0	Shigella sonnei	286795	United Kingdom: United Kingdom	Aug-2016	SAMN05966760	PRJNA315192
SRR4897735	negative	positive	0	1227	3588	0	Shigella sonnei	286796	United Kingdom: United Kingdom	Aug-2016	SAMN05980995	PRJNA315192
SRR5006059	negative	positive	0	1227	3588	0	Shigella sonnei	286798	United Kingdom: United Kingdom	Aug-2016	SAMN06006233	PRJNA315192
SRR4787933	negative	positive	0	1227	3588	0	Shigella sonnei	287592	United Kingdom: United Kingdom	Aug-2016	SAMN05966276	PRJNA315192
SRR5023953	negative	positive	0	1227	3588	0	Shigella sonnei	287593	United Kingdom: United Kingdom	Aug-2016	SAMN06018717	PRJNA315192
SRR4897702	negative	positive	0	1227	3588	0	Shigella sonnei	287594	United Kingdom: United Kingdom	Aug-2016	SAMN05980963	PRJNA315192
SRR4786797	negative	positive	0	1227	3588	0	Shigella sonnei	287596	United Kingdom: United Kingdom	Aug-2016	SAMN05965254	PRJNA315192
SRR4787380	negative	positive	0	1227	3588	0	Shigella sonnei	288816	United Kingdom: United Kingdom	Aug-2016	SAMN05965666	PRJNA315192
SRR4788232	negative	positive	0	1227	3588	0	Shigella sonnei	288819	United Kingdom: United Kingdom	Aug-2016	SAMN05966765	PRJNA315192
SRR4897194	negative	positive	0	1227	3588	0	Shigella sonnei	288820	United Kingdom: United Kingdom	Aug-2016	SAMN05980398	PRJNA315192
SRR4787714	negative	positive	0	1227	3588	0	Shigella sonnei	288862	United Kingdom: United Kingdom	Aug-2016	SAMN05965732	PRJNA315192
SRR4786031	negative	positive	0	1227	3588	0	Shigella sonnei	288907	United Kingdom: United Kingdom	Aug-2016	SAMN05964659	PRJNA315192
SRR5006329	negative	positive	0	1227	3588	0	Shigella sonnei	288909	United Kingdom: United Kingdom	Aug-2016	SAMN06006281	PRJNA315192
SRR5005538	negative	positive	0	1227	3588	0	Shigella sonnei	288982	United Kingdom: United Kingdom	Aug-2016	SAMN06006166	PRJNA315192
SRR4897613	negative	positive	0	1227	3588	0	Shigella sonnei	288984	United Kingdom: United Kingdom	Aug-2016	SAMN05980875	PRJNA315192
SRR5005423	negative	positive	0	1227	3588	0	Shigella sonnei	289004	United Kingdom: United Kingdom	Aug-2016	SAMN06006029	PRJNA315192
SRR5006242	negative	positive	0	1227	3588	0	Shigella sonnei	289683	United Kingdom: United Kingdom	Aug-2016	SAMN06006307	PRJNA315192
SRR4787080	negative	positive	0	1227	3588	0	Shigella sonnei	289687	United Kingdom: United Kingdom	Aug-2016	SAMN05965406	PRJNA315192
SRR5005495	negative	positive	0	1227	3588	0	Shigella sonnei	290615	United Kingdom: United Kingdom	Aug-2016	SAMN06006054	PRJNA315192
SRR5024446	negative	positive	0	1227	3588	0	Shigella sonnei	290616	United Kingdom: United Kingdom	Aug-2016	SAMN06019088	PRJNA315192
SRR4897420	negative	positive	0	1227	3588	0	Shigella sonnei	291627	United Kingdom: United Kingdom	Aug-2016	SAMN05980600	PRJNA315192
SRR4897738	negative	positive	0	1227	3588	0	Shigella sonnei	291718	United Kingdom: United Kingdom	Aug-2016	SAMN05980989	PRJNA315192
SRR5024485	negative	positive	0	1227	3588	0	Shigella sonnei	291719	United Kingdom: United Kingdom	Aug-2016	SAMN06019138	PRJNA315192
SRR4787360	negative	positive	0	1227	3588	0	Shigella sonnei	291751	United Kingdom: United Kingdom	Aug-2016	SAMN05965642	PRJNA315192
SRR4897651	negative	positive	0	1227	3588	0	Shigella sonnei	291753	United Kingdom: United Kingdom	Aug-2016	SAMN05980920	PRJNA315192
SRR4788159	negative	positive	0	1227	3588	0	Shigella sonnei	291758	United Kingdom: United Kingdom	Aug-2016	SAMN05966657	PRJNA315192
SRR4897831	negative	positive	0	1227	3588	0	Shigella sonnei	292919	United Kingdom: United Kingdom	Aug-2016	SAMN05981081	PRJNA315192
SRR4897527	negative	positive	0	1227	3588	0	Shigella sonnei	292921	United Kingdom: United Kingdom	Aug-2016	SAMN05980805	PRJNA315192
SRR5024409	negative	positive	0	1227	3588	0	Shigella sonnei	292922	United Kingdom: United Kingdom	Aug-2016	SAMN06019036	PRJNA315192
SRR4897640	negative	positive	0	1227	3588	0	Shigella sonnei	292924	United Kingdom: United Kingdom	Aug-2016	SAMN05980903	PRJNA315192
SRR4787433	negative	positive	0	1227	3588	0	Shigella sonnei	292925	United Kingdom: United Kingdom	Aug-2016	SAMN05965717	PRJNA315192
SRR5005348	negative	positive	0	1227	3588	0	Shigella sonnei	292926	United Kingdom: United Kingdom	Aug-2016	SAMN06005994	PRJNA315192
SRR5006429	negative	positive	0	1227	3588	0	Shigella sonnei	292930	United Kingdom: United Kingdom	Aug-2016	SAMN06006453	PRJNA315192
SRR5024495	negative	positive	0	1227	3588	0	Shigella sonnei	293077	United Kingdom: United Kingdom	Aug-2016	SAMN06019190	PRJNA315192
SRR5005556	negative	positive	0	1227	3588	0	Shigella sonnei	293109	United Kingdom: United Kingdom	Aug-2016	SAMN06006194	PRJNA315192
SRR5024286	negative	positive	0	1227	3588	0	Shigella sonnei	293111	United Kingdom: United Kingdom	Aug-2016	SAMN06018966	PRJNA315192
SRR4897511	negative	positive	0	1227	2927	661	Shigella sonnei	293113	United Kingdom: United Kingdom	Aug-2016	SAMN05980797	PRJNA315192
SRR4786784	negative	positive	0	1227	3588	0	Shigella sonnei	293115	United Kingdom: United Kingdom	Aug-2016	SAMN05965318	PRJNA315192
SRR4897750	negative	positive	0	1227	3588	0	Shigella sonnei	293713	United Kingdom: United Kingdom	Jan-2015	SAMN05981002	PRJNA315192
SRR5005498	negative	positive	0	1227	3472	116	Shigella sonnei	293714	United Kingdom: United Kingdom	Jan-2015	SAMN06006080	PRJNA315192
SRR4787151	negative	positive	0	1227	3458	130	Shigella sonnei	293724	United Kingdom: United Kingdom	Aug-2016	SAMN05965411	PRJNA315192
SRR4897241	negative	positive	0	1227	3588	0	Shigella sonnei	293725	United Kingdom: United Kingdom	Aug-2016	SAMN05980446	PRJNA315192
SRR4787372	negative	positive	0	1227	3588	0	Shigella sonnei	293729	United Kingdom: United Kingdom	Aug-2016	SAMN05965646	PRJNA315192
SRR4897826	negative	positive	0	1227	3588	0	Shigella sonnei	293730	United Kingdom: United Kingdom	Aug-2016	SAMN05981087	PRJNA315192
SRR4897660	negative	positive	0	1227	3588	0	Shigella sonnei	294703	United Kingdom: United Kingdom	Sep-2016	SAMN05980929	PRJNA315192
SRR4897615	negative	positive	0	1227	3588	0	Shigella sonnei	294732	United Kingdom: United Kingdom	Sep-2016	SAMN05980874	PRJNA315192
SRR4787387	negative	positive	0	1227	3588	0	Shigella sonnei	294734	United Kingdom: United Kingdom	Sep-2016	SAMN05965668	PRJNA315192
SRR4787267	negative	positive	0	1227	3588	0	Shigella sonnei	294736	United Kingdom: United Kingdom	Sep-2016	SAMN05965535	PRJNA315192
SRR4897456	negative	positive	0	1227	3588	0	Shigella sonnei	294964	United Kingdom: United Kingdom	Sep-2016	SAMN05980748	PRJNA315192
SRR5024477	negative	positive	0	1227	3588	0	Shigella sonnei	294977	United Kingdom: United Kingdom	Sep-2016	SAMN06019139	PRJNA315192
SRR4897331	negative	positive	0	1227	3588	0	Shigella sonnei	296182	United Kingdom: United Kingdom	Jan-2015	SAMN05980546	PRJNA315192
SRR4787741	negative	positive	0	1227	3588	0	Shigella sonnei	296192	United Kingdom: United Kingdom	Aug-2016	SAMN05965750	PRJNA315192
SRR4788100	negative	positive	0	1227	3588	0	Shigella sonnei	296217	United Kingdom: United Kingdom	Sep-2016	SAMN05966307	PRJNA315192
SRR4897774	negative	positive	0	1227	3588	0	Shigella sonnei	296228	United Kingdom: United Kingdom	Sep-2016	SAMN05981044	PRJNA315192
SRR5024325	negative	positive	0	1227	3588	0	Shigella sonnei	296229	United Kingdom: United Kingdom	Sep-2016	SAMN06019016	PRJNA315192
SRR5006352	negative	positive	0	1227	3588	0	Shigella sonnei	296232	United Kingdom: United Kingdom	Sep-2016	SAMN06006373	PRJNA315192
SRR4897050	negative	positive	0	1227	3588	0	Shigella sonnei	296638	United Kingdom: United Kingdom	Sep-2016	SAMN05980207	PRJNA315192
SRR4788308	negative	positive	0	1227	3588	0	Shigella sonnei	296641	United Kingdom: United Kingdom	Sep-2016	SAMN05966832	PRJNA315192
SRR5005288	negative	positive	0	1227	3588	0	Shigella sonnei	298750	United Kingdom: United Kingdom	Sep-2016	SAMN06005914	PRJNA315192
SRR4787725	negative	positive	0	1227	3588	0	Shigella sonnei	298751	United Kingdom: United Kingdom	Sep-2016	SAMN05965736	PRJNA315192
SRR5006355	negative	positive	0	1227	3588	0	Shigella sonnei	298753	United Kingdom: United Kingdom	Sep-2016	SAMN06006372	PRJNA315192
SRR4787175	negative	positive	0	1227	3588	0	Shigella sonnei	298757	United Kingdom: United Kingdom	Sep-2016	SAMN05965434	PRJNA315192
SRR4897270	negative	positive	0	1227	3588	0	Shigella sonnei	298771	United Kingdom: United Kingdom	Sep-2016	SAMN05980474	PRJNA315192
SRR5006400	negative	positive	0	1227	3588	0	Shigella sonnei	298773	United Kingdom: United Kingdom	Sep-2016	SAMN06006436	PRJNA315192
SRR4897090	negative	positive	0	1227	3588	0	Shigella sonnei	298774	United Kingdom: United Kingdom	Sep-2016	SAMN05980258	PRJNA315192
SRR5005501	negative	positive	0	1227	3588	0	Shigella sonnei	298947	United Kingdom: United Kingdom	Sep-2016	SAMN06006089	PRJNA315192
SRR4787826	negative	positive	0	1227	3588	0	Shigella sonnei	298949	United Kingdom: United Kingdom	Sep-2016	SAMN05965851	PRJNA315192
SRR4787841	negative	positive	0	1227	3588	0	Shigella sonnei	299383	United Kingdom: United Kingdom	Sep-2016	SAMN05965867	PRJNA315192
SRR5023934	negative	positive	0	1227	3588	0	Shigella sonnei	299410	United Kingdom: United Kingdom	Sep-2016	SAMN06018625	PRJNA315192
SRR5024067	negative	positive	0	1227	3588	0	Shigella sonnei	299411	United Kingdom: United Kingdom	Sep-2016	SAMN06018732	PRJNA315192
SRR4787895	negative	positive	0	1227	3588	0	Shigella sonnei	299412	United Kingdom: United Kingdom	Sep-2016	SAMN05966248	PRJNA315192
SRR4897305	negative	positive	0	1227	3588	0	Shigella sonnei	299802	United Kingdom: United Kingdom	Aug-2016	SAMN05980515	PRJNA315192
SRR4897397	negative	positive	0	1227	3588	0	Shigella sonnei	299823	United Kingdom: United Kingdom	Sep-2016	SAMN05980573	PRJNA315192
SRR4897262	negative	positive	0	1227	3588	0	Shigella sonnei	299832	United Kingdom: United Kingdom	Sep-2016	SAMN05980471	PRJNA315192
SRR5006346	negative	positive	0	1227	3588	0	Shigella sonnei	299884	United Kingdom: United Kingdom	Sep-2016	SAMN06006377	PRJNA315192
SRR5024162	negative	positive	0	1227	3588	0	Shigella sonnei	299887	United Kingdom: United Kingdom	Sep-2016	SAMN06018841	PRJNA315192
SRR4897483	negative	positive	0	1227	3588	0	Shigella sonnei	299888	United Kingdom: United Kingdom	Sep-2016	SAMN05980774	PRJNA315192
SRR5005606	negative	positive	0	1227	3588	0	Shigella sonnei	299890	United Kingdom: United Kingdom	Sep-2016	SAMN06006212	PRJNA315192
SRR4787283	negative	positive	0	1227	3588	0	Shigella sonnei	300671	United Kingdom: United Kingdom	Sep-2016	SAMN05965555	PRJNA315192
SRR4786652	negative	positive	0	1227	3588	0	Shigella sonnei	300808	United Kingdom: United Kingdom	Sep-2016	SAMN05965323	PRJNA315192
SRR4787761	negative	positive	0	1227	3588	0	Shigella sonnei	300811	United Kingdom: United Kingdom	Sep-2016	SAMN05965774	PRJNA315192
SRR4788074	negative	positive	0	1227	3588	0	Shigella sonnei	300814	United Kingdom: United Kingdom	Sep-2016	SAMN05966288	PRJNA315192
SRR4788138	negative	positive	0	1227	3588	0	Shigella sonnei	301623	United Kingdom: United Kingdom	Sep-2016	SAMN05966640	PRJNA315192
SRR4897447	negative	positive	0	1227	3588	0	Shigella sonnei	301624	United Kingdom: United Kingdom	Sep-2016	SAMN05980746	PRJNA315192
SRR4788085	negative	positive	0	1227	3588	0	Shigella sonnei	301712	United Kingdom: United Kingdom	Sep-2016	SAMN05966291	PRJNA315192
SRR5006081	negative	positive	0	1227	3588	0	Shigella sonnei	301716	United Kingdom: United Kingdom	Sep-2016	SAMN06006262	PRJNA315192
SRR5005407	negative	positive	0	1227	3588	0	Shigella sonnei	301717	United Kingdom: United Kingdom	Sep-2016	SAMN06006020	PRJNA315192
SRR4787356	negative	positive	0	1227	3588	0	Shigella sonnei	301871	United Kingdom: United Kingdom	Sep-2016	SAMN05965643	PRJNA315192
SRR4787199	negative	positive	0	1227	3588	0	Shigella sonnei	301872	United Kingdom: United Kingdom	Sep-2016	SAMN05965466	PRJNA315192
SRR5024153	negative	positive	0	1227	3588	0	Shigella sonnei	302526	United Kingdom: United Kingdom	Sep-2016	SAMN06018826	PRJNA315192
SRR4897438	negative	positive	0	1227	3588	0	Shigella sonnei	302528	United Kingdom: United Kingdom	Sep-2016	SAMN05980725	PRJNA315192
SRR4788326	negative	positive	0	1227	3588	0	Shigella sonnei	304246	United Kingdom: United Kingdom	Sep-2016	SAMN05966858	PRJNA315192
SRR4787302	negative	positive	0	1227	3588	0	Shigella sonnei	304248	United Kingdom: United Kingdom	Sep-2016	SAMN05965573	PRJNA315192
SRR4787187	negative	positive	0	1227	3588	0	Shigella sonnei	304408	United Kingdom: United Kingdom	Sep-2016	SAMN05965452	PRJNA315192
SRR4787342	negative	positive	0	1227	3588	0	Shigella sonnei	304425	United Kingdom: United Kingdom	Sep-2016	SAMN05965622	PRJNA315192
SRR4787361	negative	positive	0	1227	3588	0	Shigella sonnei	304427	United Kingdom: United Kingdom	Sep-2016	SAMN05965651	PRJNA315192
SRR4788208	negative	positive	0	1227	3588	0	Shigella sonnei	304428	United Kingdom: United Kingdom	Sep-2016	SAMN05966710	PRJNA315192
SRR4787328	negative	positive	0	1227	3588	0	Shigella sonnei	304587	United Kingdom: United Kingdom	Sep-2016	SAMN05965618	PRJNA315192
SRR4787170	negative	positive	0	1227	3588	0	Shigella sonnei	304589	United Kingdom: United Kingdom	Sep-2016	SAMN05965443	PRJNA315192
SRR5023926	negative	positive	0	1227	3588	0	Shigella sonnei	304590	United Kingdom: United Kingdom	Sep-2016	SAMN06018618	PRJNA315192
SRR5023935	negative	positive	0	1227	3588	0	Shigella sonnei	304591	United Kingdom: United Kingdom	Sep-2016	SAMN06018629	PRJNA315192
SRR5006365	negative	positive	0	1227	3588	0	Shigella sonnei	305285	United Kingdom: United Kingdom	Sep-2016	SAMN06006385	PRJNA315192
SRR5005438	negative	positive	0	1227	3588	0	Shigella sonnei	305286	United Kingdom: United Kingdom	Sep-2016	SAMN06006038	PRJNA315192
SRR4897508	negative	positive	0	1227	3588	0	Shigella sonnei	306494	United Kingdom: United Kingdom	2016-10	SAMN05980791	PRJNA315192
SRR5005355	negative	positive	0	1227	3588	0	Shigella sonnei	306495	United Kingdom: United Kingdom	2016-10	SAMN06005993	PRJNA315192
SRR5024178	negative	positive	0	1227	3588	0	Shigella sonnei	306496	United Kingdom: United Kingdom	2016-10	SAMN06018855	PRJNA315192
SRR4786404	negative	positive	0	1227	3588	0	Shigella sonnei	306499	United Kingdom: United Kingdom	2016-10	SAMN05965252	PRJNA315192
SRR4897056	negative	positive	0	1227	3588	0	Shigella sonnei	306500	United Kingdom: United Kingdom	2016-10	SAMN05980216	PRJNA315192
SRR4788366	negative	positive	0	1227	3588	0	Shigella sonnei	306653	United Kingdom: United Kingdom	2016-10	SAMN05966887	PRJNA315192
SRR4897609	negative	positive	0	1227	3588	0	Shigella sonnei	306655	United Kingdom: United Kingdom	2016-10	SAMN05980881	PRJNA315192
SRR5024486	negative	positive	0	1227	3588	0	Shigella sonnei	306693	United Kingdom: United Kingdom	2016-10	SAMN06019142	PRJNA315192
SRR4787828	negative	positive	0	1227	3588	0	Shigella sonnei	306695	United Kingdom: United Kingdom	2016-10	SAMN05965853	PRJNA315192
SRR4788177	negative	positive	0	1227	3588	0	Shigella sonnei	306696	United Kingdom: United Kingdom	2016-10	SAMN05966683	PRJNA315192
SRR4788343	negative	positive	0	1227	3588	0	Shigella sonnei	306698	United Kingdom: United Kingdom	2016-10	SAMN05966869	PRJNA315192
SRR5024215	negative	positive	0	1227	3588	0	Shigella sonnei	307263	United Kingdom: United Kingdom	2016-10	SAMN06018899	PRJNA315192
SRR4897213	negative	positive	0	1227	3588	0	Shigella sonnei	307264	United Kingdom: United Kingdom	2016-10	SAMN05980419	PRJNA315192
SRR4786456	negative	positive	0	1227	3588	0	Shigella sonnei	307265	United Kingdom: United Kingdom	2016-10	SAMN05965279	PRJNA315192
SRR5024491	negative	positive	0	1227	3588	0	Shigella sonnei	307266	United Kingdom: United Kingdom	2016-10	SAMN06019143	PRJNA315192
SRR4786908	negative	positive	0	1227	3588	0	Shigella sonnei	307430	United Kingdom: United Kingdom	Sep-2016	SAMN05965363	PRJNA315192
SRR4787884	negative	positive	0	1227	3588	0	Shigella sonnei	307448	United Kingdom: United Kingdom	2016-10	SAMN05966237	PRJNA315192
SRR5006418	negative	positive	0	1227	3588	0	Shigella sonnei	307449	United Kingdom: United Kingdom	2016-10	SAMN06006444	PRJNA315192
SRR4787844	negative	positive	0	1227	3588	0	Shigella sonnei	307450	United Kingdom: United Kingdom	2016-10	SAMN05965864	PRJNA315192
SRR4897422	negative	positive	0	1227	3588	0	Shigella sonnei	308468	United Kingdom: United Kingdom	2016-10	SAMN05980718	PRJNA315192
SRR5005341	negative	positive	0	1227	3588	0	Shigella sonnei	308553	United Kingdom: United Kingdom	2016-10	SAMN06005951	PRJNA315192
SRR4788269	negative	positive	0	1227	3588	0	Shigella sonnei	310047	United Kingdom: United Kingdom	2016-10	SAMN05966800	PRJNA315192
SRR4897093	negative	positive	0	1227	3588	0	Shigella sonnei	310048	United Kingdom: United Kingdom	2016-10	SAMN05980250	PRJNA315192
SRR4787849	negative	positive	0	1227	3588	0	Shigella sonnei	310049	United Kingdom: United Kingdom	2016-10	SAMN05965863	PRJNA315192
SRR4897212	negative	positive	0	1227	3588	0	Shigella sonnei	310163	United Kingdom: United Kingdom	2016-10	SAMN05980417	PRJNA315192
SRR4787437	negative	positive	0	1227	3588	0	Shigella sonnei	310184	United Kingdom: United Kingdom	2016-10	SAMN05965715	PRJNA315192
SRR5034520	negative	positive	0	1227	3588	0	Shigella sonnei	9780	United Kingdom: United Kingdom	Jan-2014	SAMN06036074	PRJNA315192
SRR5034518	negative	positive	0	1227	3588	0	Shigella sonnei	9781	United Kingdom: United Kingdom	Jan-2014	SAMN06036079	PRJNA315192
SRR5034528	negative	positive	0	1227	3588	0	Shigella sonnei	9782	United Kingdom: United Kingdom	Jan-2014	SAMN06036087	PRJNA315192
SRR5034521	negative	positive	0	1227	3588	0	Shigella sonnei	9783	United Kingdom: United Kingdom	Jan-2014	SAMN06036078	PRJNA315192
SRR5034527	negative	positive	0	1227	3588	0	Shigella sonnei	9784	United Kingdom: United Kingdom	Jan-2014	SAMN06036088	PRJNA315192
SRR5034530	negative	positive	0	1227	3588	0	Shigella sonnei	9785	United Kingdom: United Kingdom	Jan-2014	SAMN06036086	PRJNA315192
SRR5034598	negative	positive	0	1227	3588	0	Shigella sonnei	9786	United Kingdom: United Kingdom	Feb-2014	SAMN06036119	PRJNA315192
SRR5034596	negative	positive	0	1227	3588	0	Shigella sonnei	9787	United Kingdom: United Kingdom	Feb-2014	SAMN06036124	PRJNA315192
SRR5034599	negative	positive	0	1227	3588	0	Shigella sonnei	9788	United Kingdom: United Kingdom	Feb-2014	SAMN06036121	PRJNA315192
SRR5034593	negative	positive	0	1227	3588	0	Shigella sonnei	9789	United Kingdom: United Kingdom	Feb-2014	SAMN06036112	PRJNA315192
SRR5034580	negative	positive	0	1227	3588	0	Shigella sonnei	9790	United Kingdom: United Kingdom	Feb-2014	SAMN06036103	PRJNA315192
SRR5034524	negative	positive	0	1227	3588	0	Shigella sonnei	9791	United Kingdom: United Kingdom	Feb-2014	SAMN06036076	PRJNA315192
SRR5034584	negative	positive	0	1227	3588	0	Shigella sonnei	9792	United Kingdom: United Kingdom	Feb-2014	SAMN06036104	PRJNA315192
SRR5034597	negative	positive	0	1227	3588	0	Shigella sonnei	9793	United Kingdom: United Kingdom	Feb-2014	SAMN06036125	PRJNA315192
SRR5034595	negative	positive	0	1227	3588	0	Shigella sonnei	9794	United Kingdom: United Kingdom	Feb-2014	SAMN06036109	PRJNA315192
SRR5034588	negative	positive	0	1227	3588	0	Shigella sonnei	9795	United Kingdom: United Kingdom	Feb-2014	SAMN06036114	PRJNA315192
SRR5034603	negative	positive	0	1227	3588	0	Shigella sonnei	9797	United Kingdom: United Kingdom	Mar-2014	SAMN06036130	PRJNA315192
SRR5034582	negative	positive	0	1227	3588	0	Shigella sonnei	9798	United Kingdom: United Kingdom	Mar-2014	SAMN06036117	PRJNA315192
SRR5034581	negative	positive	0	1227	3588	0	Shigella sonnei	9799	United Kingdom: United Kingdom	Mar-2014	SAMN06036099	PRJNA315192
SRR5034602	negative	positive	0	1227	3588	0	Shigella sonnei	9800	United Kingdom: United Kingdom	Mar-2014	SAMN06036122	PRJNA315192
SRR5034600	negative	positive	0	1227	3588	0	Shigella sonnei	9801	United Kingdom: United Kingdom	Mar-2014	SAMN06036123	PRJNA315192
SRR5034532	negative	positive	0	1227	3588	0	Shigella sonnei	9802	United Kingdom: United Kingdom	Mar-2014	SAMN06036095	PRJNA315192
SRR5034585	negative	positive	0	1227	3588	0	Shigella sonnei	9803	United Kingdom: United Kingdom	Mar-2014	SAMN06036100	PRJNA315192
SRR5034522	negative	positive	0	1227	3588	0	Shigella sonnei	9804	United Kingdom: United Kingdom	Mar-2014	SAMN06036075	PRJNA315192
SRR5034586	negative	positive	0	1227	3588	0	Shigella sonnei	9805	United Kingdom: United Kingdom	Mar-2014	SAMN06036113	PRJNA315192
SRR5034592	negative	positive	0	1227	3588	0	Shigella sonnei	9807	United Kingdom: United Kingdom	Mar-2014	SAMN06036111	PRJNA315192
SRR5034589	negative	positive	0	1227	3588	0	Shigella sonnei	9808	United Kingdom: United Kingdom	Mar-2014	SAMN06036115	PRJNA315192
SRR5034579	negative	positive	0	1227	3588	0	Shigella sonnei	9809	United Kingdom: United Kingdom	Mar-2014	SAMN06036102	PRJNA315192
SRR5034594	negative	positive	0	1227	3588	0	Shigella sonnei	9810	United Kingdom: United Kingdom	Mar-2014	SAMN06036128	PRJNA315192
SRR5034519	negative	positive	0	1227	3588	0	Shigella sonnei	9811	United Kingdom: United Kingdom	Mar-2014	SAMN06036077	PRJNA315192
SRR5034590	negative	positive	0	1227	3588	0	Shigella sonnei	9812	United Kingdom: United Kingdom	Mar-2014	SAMN06036127	PRJNA315192
SRR5034587	negative	positive	0	1227	3588	0	Shigella sonnei	9813	United Kingdom: United Kingdom	Mar-2014	SAMN06036116	PRJNA315192
SRR5034526	negative	positive	0	1227	3588	0	Shigella sonnei	9814	United Kingdom: United Kingdom	Mar-2014	SAMN06036089	PRJNA315192
SRR5034523	negative	positive	0	1227	3588	0	Shigella sonnei	9815	United Kingdom: United Kingdom	Mar-2014	SAMN06036073	PRJNA315192
SRR5034525	negative	positive	0	1227	3588	0	Shigella sonnei	9816	United Kingdom: United Kingdom	Mar-2014	SAMN06036072	PRJNA315192
SRR5034529	negative	positive	0	1227	3588	0	Shigella sonnei	9817	United Kingdom: United Kingdom	Mar-2014	SAMN06036085	PRJNA315192
SRR5034515	negative	positive	0	1227	3588	0	Shigella sonnei	9818	United Kingdom: United Kingdom	Mar-2014	SAMN06036082	PRJNA315192
SRR5034576	negative	positive	0	1227	3588	0	Shigella sonnei	9819	United Kingdom: United Kingdom	Mar-2014	SAMN06036106	PRJNA315192
SRR5034517	negative	positive	0	1227	3588	0	Shigella sonnei	9820	United Kingdom: United Kingdom	Mar-2014	SAMN06036080	PRJNA315192
SRR5034516	negative	positive	0	1227	3588	0	Shigella sonnei	9821	United Kingdom: United Kingdom	Mar-2014	SAMN06036081	PRJNA315192
SRR5034531	negative	positive	0	1227	3588	0	Shigella sonnei	9822	United Kingdom: United Kingdom	Apr-2014	SAMN06036097	PRJNA315192
SRR5034534	negative	positive	0	1227	3588	0	Shigella sonnei	9823	United Kingdom: United Kingdom	Apr-2014	SAMN06036094	PRJNA315192
SRR5034577	negative	positive	0	1227	3588	0	Shigella sonnei	9824	United Kingdom: United Kingdom	Apr-2014	SAMN06036105	PRJNA315192
SRR5034601	negative	positive	0	1227	3588	0	Shigella sonnei	9825	United Kingdom: United Kingdom	Apr-2014	SAMN06036120	PRJNA315192
SRR5034533	negative	positive	0	1227	3588	0	Shigella sonnei	9826	United Kingdom: United Kingdom	Apr-2014	SAMN06036096	PRJNA315192
SRR5034591	negative	positive	0	1227	3588	0	Shigella sonnei	9827	United Kingdom: United Kingdom	Apr-2014	SAMN06036110	PRJNA315192
SRR5034578	negative	positive	0	1227	3588	0	Shigella sonnei	9828	United Kingdom: United Kingdom	Apr-2014	SAMN06036118	PRJNA315192
SRR5034583	negative	positive	0	1227	3588	0	Shigella sonnei	9831	United Kingdom: United Kingdom	Apr-2014	SAMN06036101	PRJNA315192
SRR3473843	negative	positive	0	1227	3588	0	Shigella sonnei	fluoroquinolone resistant	Thailand	2013	SAMN04924918	PRJNA320210
SRR3473844	negative	positive	0	1227	3588	0	Shigella sonnei	fluoroquinolone resistant	India	2013	SAMN04924919	PRJNA320210
SRR3473855	negative	positive	0	1227	3588	0	Shigella sonnei	fluoroquinolone resistant	Cambodia	2013	SAMN04924920	PRJNA320210
SRR3473856	negative	positive	0	1227	3588	0	Shigella sonnei	fluoroquinolone resistant	India	2013	SAMN04924921	PRJNA320210
SRR3473857	negative	positive	0	1227	3588	0	Shigella sonnei	fluoroquinolone resistant	India	2013	SAMN04924922	PRJNA320210
SRR3473858	negative	positive	0	1227	3588	0	Shigella sonnei	fluoroquinolone resistant	India	2013	SAMN04924923	PRJNA320210
SRR3473859	negative	positive	0	1227	3588	0	Shigella sonnei	fluoroquinolone resistant	Cambodia	2013	SAMN04924924	PRJNA320210
SRR3473860	negative	positive	0	1227	3588	0	Shigella sonnei	fluoroquinolone resistant	India	2013	SAMN04924925	PRJNA320210
SRR3473861	negative	positive	0	1227	3588	0	Shigella sonnei	fluoroquinolone resistant	India	2013	SAMN04924926	PRJNA320210
SRR3473862	negative	positive	0	1227	3588	0	Shigella sonnei	fluoroquinolone resistant	India	2013	SAMN04924927	PRJNA320210
SRR3473845	negative	positive	0	1227	3588	0	Shigella sonnei	fluoroquinolone resistant	India	2013	SAMN04924928	PRJNA320210
SRR3473846	negative	positive	0	1227	3588	0	Shigella sonnei	fluoroquinolone resistant	India	2013	SAMN04924929	PRJNA320210
SRR3473847	negative	positive	0	1227	3588	0	Shigella sonnei	fluoroquinolone resistant	India	2013	SAMN04924930	PRJNA320210
SRR3473849	negative	positive	0	1227	3588	0	Shigella sonnei	fluoroquinolone resistant	India	2014	SAMN04924932	PRJNA320210
SRR3473850	negative	positive	0	1227	3588	0	Shigella sonnei	fluoroquinolone resistant	Cambodia	2014	SAMN04924933	PRJNA320210
SRR3473851	negative	positive	0	1227	3588	0	Shigella sonnei	fluoroquinolone resistant	India	2014	SAMN04924934	PRJNA320210
SRR3473852	negative	positive	0	1227	3588	0	Shigella sonnei	fluoroquinolone resistant	India	2014	SAMN04924935	PRJNA320210
SRR3473853	negative	positive	0	1227	3588	0	Shigella sonnei	fluoroquinolone resistant	India	2014	SAMN04924936	PRJNA320210
SRR3474162	negative	positive	0	1227	3459	129	Shigella sonnei	fluoroquinolone resistant	Viet Nam	2014	SAMN04939428	PRJNA320210
SRR3474163	negative	positive	0	1227	3412	176	Shigella sonnei	fluoroquinolone resistant	Viet Nam	2014	SAMN04939429	PRJNA320210
SRR3474165	negative	positive	0	1227	3588	0	Shigella sonnei	fluoroquinolone resistant	Viet Nam	2014	SAMN04939430	PRJNA320210
SRR3474166	negative	positive	0	1227	3573	15	Shigella sonnei	fluoroquinolone resistant	Viet Nam	2014	SAMN04939431	PRJNA320210
SRR3474167	negative	positive	0	1227	3588	0	Shigella sonnei	fluoroquinolone resistant	Viet Nam	2014	SAMN04939432	PRJNA320210
SRR3474168	negative	positive	0	1227	3580	8	Shigella sonnei	fluoroquinolone resistant	Viet Nam	2014	SAMN04939433	PRJNA320210
SRR3474169	negative	positive	0	1227	3532	56	Shigella sonnei	fluoroquinolone resistant	Viet Nam	2015	SAMN04939434	PRJNA320210
SRR3474170	negative	positive	0	1227	3588	0	Shigella sonnei	fluoroquinolone resistant	Viet Nam	2015	SAMN04939435	PRJNA320210
SRR3474171	negative	positive	0	1227	3585	3	Shigella sonnei	fluoroquinolone resistant	Viet Nam	2015	SAMN04939436	PRJNA320210
SRR3474172	negative	positive	0	1227	3588	0	Shigella sonnei	fluoroquinolone resistant	Viet Nam	2014	SAMN04939437	PRJNA320210
SRR3474164	negative	positive	0	1227	3588	0	Shigella sonnei	fluoroquinolone resistant	Viet Nam	2015	SAMN04939438	PRJNA320210
SRR3473848	negative	positive	0	1227	3588	0	Shigella sonnei	fluoroquinolone sensitive	India	2013	SAMN04924931	PRJNA320210
